# Supplementary material for: Culture-Based and Culture-Independent Assessments of Endophytic Fungal Diversity in Aquatic Plants in Southwest China
Source: Front Fungal Biol. 2021 Jul 27;2:692549. doi: 10.3389/ffunb.2021.692549 (PMC10512276; doi:10.3389/ffunb.2021.692549)
Supplement: Supplementary file 3 [file Table_2.xls]

## Sheet: FUNGuild功能预测结果表 
Supplementary Table S5. OTUs obtained from the 15 samples of B. bungei, which were classified into eight ecological function groups according to the trophic mode.
OTU ID	Leaf	Root	Stem	Taxonomy d	Taxonomy k	Taxonomy p	Taxonomy c	Taxonomy o	Taxonomy f	Taxonomy g	Taxonomy s	Trophic Mode	Guild	Confidence	Growth Morphology	Trait	Notes	Citation/Source
OTU27	97947	23971	114528	d__Eukaryota	k__Fungi	p__unclassified_k__Fungi	c__unclassified_k__Fungi	o__unclassified_k__Fungi	f__unclassified_k__Fungi	g__unclassified_k__Fungi	s__unclassified_k__Fungi	-	-	-	-	-	Unassigned	-
OTU530	9	56661	65040	d__Eukaryota	k__Fungi	p__unclassified_k__Fungi	c__unclassified_k__Fungi	o__unclassified_k__Fungi	f__unclassified_k__Fungi	g__unclassified_k__Fungi	s__unclassified_k__Fungi	-	-	-	-	-	Unassigned	-
OTU464	64027	17557	37697	d__Eukaryota	k__Fungi	p__unclassified_k__Fungi	c__unclassified_k__Fungi	o__unclassified_k__Fungi	f__unclassified_k__Fungi	g__unclassified_k__Fungi	s__unclassified_k__Fungi	-	-	-	-	-	Unassigned	-
OTU770	55954	19724	41947	d__Eukaryota	k__Fungi	p__unclassified_k__Fungi	c__unclassified_k__Fungi	o__unclassified_k__Fungi	f__unclassified_k__Fungi	g__unclassified_k__Fungi	s__unclassified_k__Fungi	-	-	-	-	-	Unassigned	-
OTU1031	18520	33529	19491	d__Eukaryota	k__Fungi	p__Zygomycota	c__Incertae_sedis_p__Zygomycota	o__Mortierellales	f__Mortierellaceae	g__Mortierella	s__Mortierella_alpina	Saprotroph-Symbiotroph	Endophyte-Litter Saprotroph-Soil Saprotroph-Undefined Saprotroph	Possible	Microfungus	-	Saprobic in soil and thus frequenctly isolated from soil and material contaminated with soil such as hay or rotten silage and spoil tips (Cannon & Kirk 2007)	Cannon PF, Kirk PM. 2007. Fungal Families of the World. CAB International, Cambridge; Purahong W, et al. 2016. Molecular Ecology 25:4059-4074
OTU535	56303	1504	26	d__Eukaryota	k__Fungi	p__unclassified_k__Fungi	c__unclassified_k__Fungi	o__unclassified_k__Fungi	f__unclassified_k__Fungi	g__unclassified_k__Fungi	s__unclassified_k__Fungi	-	-	-	-	-	Unassigned	-
OTU163	63	41036	2931	d__Eukaryota	k__Fungi	p__Ascomycota	c__unclassified_p__Ascomycota	o__unclassified_p__Ascomycota	f__unclassified_p__Ascomycota	g__unclassified_p__Ascomycota	s__unclassified_p__Ascomycota	-	-	-	-	-	Unassigned	-
OTU339	1854	3712	1997	d__Eukaryota	k__Fungi	p__Zygomycota	c__Incertae_sedis_p__Zygomycota	o__Mortierellales	f__Mortierellaceae	g__Mortierella	s__Mortierella_alpina	Saprotroph-Symbiotroph	Endophyte-Litter Saprotroph-Soil Saprotroph-Undefined Saprotroph	Possible	Microfungus	-	Saprobic in soil and thus frequenctly isolated from soil and material contaminated with soil such as hay or rotten silage and spoil tips (Cannon & Kirk 2007)	Cannon PF, Kirk PM. 2007. Fungal Families of the World. CAB International, Cambridge; Purahong W, et al. 2016. Molecular Ecology 25:4059-4074
OTU1002	1618	3435	1693	d__Eukaryota	k__Fungi	p__Ascomycota	c__Eurotiomycetes	o__Eurotiales	f__Trichocomaceae	g__Penicillium	s__unclassified_g__Penicillium	Saprotroph	Undefined Saprotroph	Possible	Microfungus	-	-	Sterkenburg E, et al. 2015. New Phytologist 207:1145-1158
OTU527	2	6570	13	d__Eukaryota	k__Fungi	p__Ascomycota	c__Dothideomycetes	o__Pleosporales	f__Montagnulaceae	g__Paraphaeosphaeria	s__unclassified_g__Paraphaeosphaeria	Saprotroph	Undefined Saprotroph	Probable	-	-	-	Tedersoo L, et al. 2014. Science 346:1256688
OTU336	1642	3382	1355	d__Eukaryota	k__Fungi	p__Ascomycota	c__unidentified_p__Ascomycota	o__unidentified_p__Ascomycota	f__unidentified_p__Ascomycota	g__unidentified_p__Ascomycota	s__Ascomycota_sp	-	-	-	-	-	Unassigned	-
OTU139	1020	1877	1160	d__Eukaryota	k__Fungi	p__Ascomycota	c__Sordariomycetes	o__Sordariales	f__Chaetomiaceae	g__Chaetomium	s__unclassified_g__Chaetomium	Pathotroph-Saprotroph-Symbiotroph	Animal Pathogen-Dung Saprotroph-Endophyte-Epiphyte-Plant Saprotroph-Wood Saprotroph	Possible	Microfungus	Soft Rot	Saprobic, acting as key decay organisms of plant materials and plant-derived commodities (Cannon & Kirk 2007); Epiphyte detection method-culture (Massimo et al. 2015); Endophyte detection method-culture (Busby et al. 2016, David et al. 2016); Likely opportunistic human pathogen (Irinyi et al. 2015)	Seehann G, et al. 1975. List of Fungi in Soft-Rot Tissue Tests. Institute fur Holzbiologie und Holzschutz, Bundesforschungsanstalt fur Forst - und Holzwirtshaft, Hamburg - Lohbrugge, Germany; Cannon PF, Kirk PM. 2007. Fungal Families of the World. CAB International, Cambridge; Bills GF, et al. 2013. Current Opinion in microbiology, 16:549-565; Tedersoo L, et al. 2014. Science 346:1256688; Irinyi …
OTU848	1018	1771	868	d__Eukaryota	k__Fungi	p__Ascomycota	c__Sordariomycetes	o__Sordariales	f__Chaetomiaceae	g__unclassified_f__Chaetomiaceae	s__unclassified_f__Chaetomiaceae	Pathotroph-Saprotroph-Symbiotroph	Animal Pathogen-Dung Saprotroph-Endophyte-Epiphyte-Plant Saprotroph-Wood Saprotroph	Possible	Microfungus	Soft Rot	Saprobic, acting as key decay organisms of plant materials and plant-derived commodities (Cannon & Kirk 2007); Epiphyte detection method-culture (Massimo et al. 2015); Endophyte detection method-culture (Busby et al. 2016, David et al. 2016); Likely opportunistic human pathogen (Irinyi et al. 2015)	Seehann G, et al. 1975. List of Fungi in Soft-Rot Tissue Tests. Institute fur Holzbiologie und Holzschutz, Bundesforschungsanstalt fur Forst - und Holzwirtshaft, Hamburg - Lohbrugge, Germany; Cannon PF, Kirk PM. 2007. Fungal Families of the World. CAB International, Cambridge; Bills GF, et al. 2013. Current Opinion in microbiology, 16:549-565; Tedersoo L, et al. 2014. Science 346:1256688; Irinyi …
OTU876	572	1517	954	d__Eukaryota	k__Fungi	p__Ascomycota	c__unclassified_p__Ascomycota	o__unclassified_p__Ascomycota	f__unclassified_p__Ascomycota	g__unclassified_p__Ascomycota	s__unclassified_p__Ascomycota	-	-	-	-	-	Unassigned	-
OTU422	583	1493	865	d__Eukaryota	k__Fungi	p__unclassified_k__Fungi	c__unclassified_k__Fungi	o__unclassified_k__Fungi	f__unclassified_k__Fungi	g__unclassified_k__Fungi	s__unclassified_k__Fungi	-	-	-	-	-	Unassigned	-
OTU181	0	2880	3	d__Eukaryota	k__Fungi	p__Ascomycota	c__unclassified_p__Ascomycota	o__unclassified_p__Ascomycota	f__unclassified_p__Ascomycota	g__unclassified_p__Ascomycota	s__unclassified_p__Ascomycota	-	-	-	-	-	Unassigned	-
OTU35	594	1165	739	d__Eukaryota	k__Fungi	p__Ascomycota	c__Eurotiomycetes	o__unclassified_c__Eurotiomycetes	f__unclassified_c__Eurotiomycetes	g__unclassified_c__Eurotiomycetes	s__unclassified_c__Eurotiomycetes	-	-	-	-	-	Unassigned	-
OTU993	2029	155	313	d__Eukaryota	k__Fungi	p__unclassified_k__Fungi	c__unclassified_k__Fungi	o__unclassified_k__Fungi	f__unclassified_k__Fungi	g__unclassified_k__Fungi	s__unclassified_k__Fungi	-	-	-	-	-	Unassigned	-
OTU1053	376	1111	803	d__Eukaryota	k__Fungi	p__Basidiomycota	c__Agaricomycetes	o__Cantharellales	f__Ceratobasidiaceae	g__Ceratobasidium	s__Ceratobasidium_sp	Pathotroph-Saprotroph-Symbiotroph	Endomycorrhizal-Plant Pathogen-Undefined Saprotroph	Possible	Microfungus	-	Best known as plant pathogens, but also saprobic. Species are endomycorrhizal with a wide range of plant roots - especially of Orchidaceae but also even bryophytes (Cannon & Kirk 2007)	Cannon PF, Kirk PM. 2007. Fungal Families of the World. CAB International, Cambridge
OTU1049	958	158	997	d__Eukaryota	k__Fungi	p__unclassified_k__Fungi	c__unclassified_k__Fungi	o__unclassified_k__Fungi	f__unclassified_k__Fungi	g__unclassified_k__Fungi	s__unclassified_k__Fungi	-	-	-	-	-	Unassigned	-
OTU946	648	872	536	d__Eukaryota	k__Fungi	p__Ascomycota	c__Sordariomycetes	o__Hypocreales	f__Bionectriaceae	g__Hydropisphaera	s__Hydropisphaera_sp	Saprotroph	Undefined Saprotroph	Probable	-	-	-	Tedersoo L, et al. 2014. Science 346:1256688
OTU211	632	501	472	d__Eukaryota	k__Fungi	p__Ascomycota	c__Eurotiomycetes	o__Eurotiales	f__Trichocomaceae	g__Penicillium	s__unclassified_g__Penicillium	Saprotroph	Undefined Saprotroph	Possible	Microfungus	-	-	Sterkenburg E, et al. 2015. New Phytologist 207:1145-1158
OTU105	403	798	387	d__Eukaryota	k__Fungi	p__Ascomycota	c__Dothideomycetes	o__Pleosporales	f__Pleosporaceae	g__Alternaria	s__unclassified_g__Alternaria	Pathotroph-Saprotroph-Symbiotroph	Animal Pathogen-Endophyte-Plant Pathogen-Wood Saprotroph	Possible	Microfungus	Soft Rot	-	Duncan CG, Eslyn WE. 1966. Mycologia 58:642-664; Seehann G, et al. 1975. List of Fungi in Soft-Rot Tissue Tests. Institute fur Holzbiologie und Holzschutz, Bundesforschungsanstalt fur Forst - und Holzwirtshaft, Hamburg - Lohbrugge, Germany; Tedersoo L, et al. 2014. Science 346:125688
OTU529	0	1284	144	d__Eukaryota	k__Fungi	p__Ascomycota	c__Sordariomycetes	o__Hypocreales	f__Hypocreaceae	g__Trichoderma	s__Trichoderma_koningiopsis	Saprotroph	Undefined Saprotroph	Possible	Microfungus	-	-	Sterkenburg E, et al. 2015. New Phytologist 207:1145-1158
OTU430	0	1403	0	d__Eukaryota	k__Fungi	p__Ascomycota	c__Dothideomycetes	o__Pleosporales	f__Pleosporaceae	g__Alternaria	s__Alternaria_solani	Pathotroph-Saprotroph-Symbiotroph	Animal Pathogen-Endophyte-Plant Pathogen-Wood Saprotroph	Possible	Microfungus	Soft Rot	-	Duncan CG, Eslyn WE. 1966. Mycologia 58:642-664; Seehann G, et al. 1975. List of Fungi in Soft-Rot Tissue Tests. Institute fur Holzbiologie und Holzschutz, Bundesforschungsanstalt fur Forst - und Holzwirtshaft, Hamburg - Lohbrugge, Germany; Tedersoo L, et al. 2014. Science 346:125688
OTU506	275	559	362	d__Eukaryota	k__Fungi	p__Ascomycota	c__unclassified_p__Ascomycota	o__unclassified_p__Ascomycota	f__unclassified_p__Ascomycota	g__unclassified_p__Ascomycota	s__unclassified_p__Ascomycota	-	-	-	-	-	Unassigned	-
OTU333	483	510	133	d__Eukaryota	k__Fungi	p__Ascomycota	c__Sordariomycetes	o__Sordariales	f__Chaetomiaceae	g__Chaetomium	s__Chaetomium_funicola	Pathotroph-Saprotroph-Symbiotroph	Animal Pathogen-Dung Saprotroph-Endophyte-Epiphyte-Plant Saprotroph-Wood Saprotroph	Possible	Microfungus	Soft Rot	Saprobic, acting as key decay organisms of plant materials and plant-derived commodities (Cannon & Kirk 2007); Epiphyte detection method-culture (Massimo et al. 2015); Endophyte detection method-culture (Busby et al. 2016, David et al. 2016); Likely opportunistic human pathogen (Irinyi et al. 2015)	Seehann G, et al. 1975. List of Fungi in Soft-Rot Tissue Tests. Institute fur Holzbiologie und Holzschutz, Bundesforschungsanstalt fur Forst - und Holzwirtshaft, Hamburg - Lohbrugge, Germany; Cannon PF, Kirk PM. 2007. Fungal Families of the World. CAB International, Cambridge; Bills GF, et al. 2013. Current Opinion in microbiology, 16:549-565; Tedersoo L, et al. 2014. Science 346:1256688; Irinyi …
OTU42	0	169	956	d__Eukaryota	k__Fungi	p__unclassified_k__Fungi	c__unclassified_k__Fungi	o__unclassified_k__Fungi	f__unclassified_k__Fungi	g__unclassified_k__Fungi	s__unclassified_k__Fungi	-	-	-	-	-	Unassigned	-
OTU368	362	529	211	d__Eukaryota	k__Fungi	p__Ascomycota	c__Sordariomycetes	o__Hypocreales	f__Ophiocordycipitaceae	g__Hirsutella	s__Hirsutella_minnesotensis	Pathotroph	Animal Pathogen	Probable	-	-	-	Tedersoo L, et al. 2014. Science 346:1256688
OTU122	154	498	426	d__Eukaryota	k__Fungi	p__Basidiomycota	c__Agaricomycetes	o__Agaricales	f__Bolbitiaceae	g__Conocybe	s__Conocybe_sp	Saprotroph	Undefined Saprotroph	Probable	-	-	-	Tedersoo L, et al. 2014. Science 346:1256688
OTU227	0	995	2	d__Eukaryota	k__Fungi	p__Ascomycota	c__Leotiomycetes	o__Helotiales	f__Incertae_sedis_o__Helotiales	g__Cadophora	s__Cadophora_luteo-olivacea	Symbiotroph	Endophyte	Highly Probable	Microfungus	-	Dark Septate Endophyte, known from plant roots.	Tedersoo L, et al. 2010. Mycorrhiza 20:217-263; Newsham 2011. New Phytologist 190:783-793 (as DSE)
OTU22	6	288	702	d__Eukaryota	k__Fungi	p__unclassified_k__Fungi	c__unclassified_k__Fungi	o__unclassified_k__Fungi	f__unclassified_k__Fungi	g__unclassified_k__Fungi	s__unclassified_k__Fungi	-	-	-	-	-	Unassigned	-
OTU146	365	296	261	d__Eukaryota	k__Fungi	p__Ascomycota	c__Sordariomycetes	o__Sordariales	f__Lasiosphaeriaceae	g__unclassified_f__Lasiosphaeriaceae	s__unclassified_f__Lasiosphaeriaceae	Saprotroph	Undefined Saprotroph	Probable	Microfungus	-	Saprobes found dung, soil and rotting vegetation (Cannon & Kirk 2007)	Cannon PF, Kirk PM. 2007. Fungal Families of the World. CAB International, Cambridge
OTU1006	151	521	218	d__Eukaryota	k__Fungi	p__Ascomycota	c__Eurotiomycetes	o__Chaetothyriales	f__Herpotrichiellaceae	g__unidentified_f__Herpotrichiellaceae	s__Herpotrichiellaceae_sp	Pathotroph-Saprotroph	Animal Pathogen-Fungal Parasite-Undefined Saprotroph	Probable	Facultative Yeast-Microfungus	-	Mostly saprobic on plants or other fungi, isolated from soil etc., and from medical sources (Cannon & Kirk 2007)	Cannon PF, Kirk PM. 2007. Fungal Families of the World. CAB International, Cambridge
OTU996	290	107	459	d__Eukaryota	k__Fungi	p__unclassified_k__Fungi	c__unclassified_k__Fungi	o__unclassified_k__Fungi	f__unclassified_k__Fungi	g__unclassified_k__Fungi	s__unclassified_k__Fungi	-	-	-	-	-	Unassigned	-
OTU1073	238	246	293	d__Eukaryota	k__Fungi	p__Basidiomycota	c__Incertae_sedis_p__Basidiomycota	o__Malasseziales	f__Malasseziaceae	g__Malassezia	s__Malassezia_restricta	Pathotroph-Saprotroph	Animal Pathogen-Undefined Saprotroph	Probable	Facultative Yeast	-	A lipid-dependent fungus growing on the sebaceous areas of human skin that may cause or exacerbate several skin diseases (Pityrosporum is a synonym that has been used for the yeast forms)	Findley K, et al. 2013. Nature 498:367-370
OTU1064	0	773	0	d__Eukaryota	k__Fungi	p__unclassified_k__Fungi	c__unclassified_k__Fungi	o__unclassified_k__Fungi	f__unclassified_k__Fungi	g__unclassified_k__Fungi	s__unclassified_k__Fungi	-	-	-	-	-	Unassigned	-
OTU398	13	751	5	d__Eukaryota	k__Fungi	p__Ascomycota	c__Dothideomycetes	o__Pleosporales	f__Leptosphaeriaceae	g__Acicuseptoria	s__Acicuseptoria_rumicis	Pathotroph	Plant Pathogen	Highly Probable	Microfungus	-	Host-Rumex alpinus (Polygonaceae; on stems; Quaedvlieg et al. 2013)	Quaedvlieg W, et al. 2013. Studies in Mycology 75:307-390
OTU743	109	304	329	d__Eukaryota	k__Fungi	p__Ascomycota	c__Leotiomycetes	o__Incertae_sedis_c__Leotiomycetes	f__Myxotrichaceae	g__Pseudogymnoascus	s__unclassified_g__Pseudogymnoascus	Pathotroph-Saprotroph-Symbiotroph	Animal Pathogen-Soil Saprotroph	Possible	-	-	It is important to note that the majority of species that comprise this genus, including the White-Nose Bat Syndrome causing Pseudogymnoascus destructans, were once placed in the genus Geomyces (see Minnis & Lindner 2013),and including Pseudogymnoascus panorum (as Geomyces panorum) that had been widely applied to a number of isolates from cold places, including those found in soil, on living root…	Minnis AM, Lindner DL. 2013. Fungal Biology 117:638-649; Tedersoo L, et al. 2014. Science 346:1256688
OTU871	103	530	98	d__Eukaryota	k__Fungi	p__Ascomycota	c__Eurotiomycetes	o__Onygenales	f__unidentified_o__Onygenales	g__unidentified_o__Onygenales	s__Onygenales_sp	-	-	-	-	-	Unassigned	-
OTU416	0	697	0	d__Eukaryota	k__Fungi	p__unclassified_k__Fungi	c__unclassified_k__Fungi	o__unclassified_k__Fungi	f__unclassified_k__Fungi	g__unclassified_k__Fungi	s__unclassified_k__Fungi	-	-	-	-	-	Unassigned	-
OTU817	155	410	112	d__Eukaryota	k__Fungi	p__Ascomycota	c__Sordariomycetes	o__unclassified_c__Sordariomycetes	f__unclassified_c__Sordariomycetes	g__unclassified_c__Sordariomycetes	s__unclassified_c__Sordariomycetes	-	-	-	-	-	Unassigned	-
OTU290	181	283	208	d__Eukaryota	k__Fungi	p__Ascomycota	c__Eurotiomycetes	o__Eurotiales	f__Trichocomaceae	g__Penicillium	s__unclassified_g__Penicillium	Saprotroph	Undefined Saprotroph	Possible	Microfungus	-	-	Sterkenburg E, et al. 2015. New Phytologist 207:1145-1158
OTU1047	348	69	234	d__Eukaryota	k__Fungi	p__unclassified_k__Fungi	c__unclassified_k__Fungi	o__unclassified_k__Fungi	f__unclassified_k__Fungi	g__unclassified_k__Fungi	s__unclassified_k__Fungi	-	-	-	-	-	Unassigned	-
OTU40	262	90	297	d__Eukaryota	k__Fungi	p__unclassified_k__Fungi	c__unclassified_k__Fungi	o__unclassified_k__Fungi	f__unclassified_k__Fungi	g__unclassified_k__Fungi	s__unclassified_k__Fungi	-	-	-	-	-	Unassigned	-
OTU861	103	308	230	d__Eukaryota	k__Fungi	p__Ascomycota	c__Pezizomycetes	o__Pezizales	f__Pyronemataceae	g__unclassified_f__Pyronemataceae	s__unclassified_f__Pyronemataceae	Saprotroph-Symbiotroph	Dung Saprotroph-Ectomycorrhizal-Soil Saprotroph-Wood Saprotroph	Possible	Gasteroid-Pezizoid	-	Saprobic on soil, dung or rotten wood or mycorrhizal, some species hypogeous, others associated with fire sites (Cannon & Kirk 2007)	Cannon PF, Kirk PM. 2007. Fungal Families of the World. CAB International, Cambridge
OTU438	4	582	49	d__Eukaryota	k__Fungi	p__Ascomycota	c__unclassified_p__Ascomycota	o__unclassified_p__Ascomycota	f__unclassified_p__Ascomycota	g__unclassified_p__Ascomycota	s__unclassified_p__Ascomycota	-	-	-	-	-	Unassigned	-
OTU413	68	542	17	d__Eukaryota	k__Fungi	p__Ascomycota	c__Dothideomycetes	o__Pleosporales	f__Leptosphaeriaceae	g__Acicuseptoria	s__Acicuseptoria_rumicis	Pathotroph	Plant Pathogen	Highly Probable	Microfungus	-	Host-Rumex alpinus (Polygonaceae; on stems; Quaedvlieg et al. 2013)	Quaedvlieg W, et al. 2013. Studies in Mycology 75:307-390
OTU732	51	368	199	d__Eukaryota	k__Fungi	p__Ascomycota	c__unclassified_p__Ascomycota	o__unclassified_p__Ascomycota	f__unclassified_p__Ascomycota	g__unclassified_p__Ascomycota	s__unclassified_p__Ascomycota	-	-	-	-	-	Unassigned	-
OTU989	364	115	126	d__Eukaryota	k__Fungi	p__unclassified_k__Fungi	c__unclassified_k__Fungi	o__unclassified_k__Fungi	f__unclassified_k__Fungi	g__unclassified_k__Fungi	s__unclassified_k__Fungi	-	-	-	-	-	Unassigned	-
OTU962	125	243	233	d__Eukaryota	k__Fungi	p__Ascomycota	c__Eurotiomycetes	o__Chaetothyriales	f__unclassified_o__Chaetothyriales	g__unclassified_o__Chaetothyriales	s__unclassified_o__Chaetothyriales	-	-	-	-	-	Unassigned	-
OTU61	124	196	246	d__Eukaryota	k__Fungi	p__Ascomycota	c__Sordariomycetes	o__Hypocreales	f__Incertae_sedis_o__Hypocreales	g__Stachybotrys	s__Stachybotrys_elegans	Saprotroph	Undefined Saprotroph	Possible	Microfungus	-	-	Sterkenburg E, et al. 2015. New Phytologist 207:1145-1158
OTU918	15	495	0	d__Eukaryota	k__Fungi	p__Ascomycota	c__Dothideomycetes	o__Capnodiales	f__unclassified_o__Capnodiales	g__unclassified_o__Capnodiales	s__unclassified_o__Capnodiales	-	-	-	-	-	Unassigned	-
OTU387	113	246	140	d__Eukaryota	k__Fungi	p__unclassified_k__Fungi	c__unclassified_k__Fungi	o__unclassified_k__Fungi	f__unclassified_k__Fungi	g__unclassified_k__Fungi	s__unclassified_k__Fungi	-	-	-	-	-	Unassigned	-
OTU142	491	0	0	d__Eukaryota	k__Fungi	p__unclassified_k__Fungi	c__unclassified_k__Fungi	o__unclassified_k__Fungi	f__unclassified_k__Fungi	g__unclassified_k__Fungi	s__unclassified_k__Fungi	-	-	-	-	-	Unassigned	-
OTU284	76	279	127	d__Eukaryota	k__Fungi	p__Basidiomycota	c__Agaricomycetes	o__Trechisporales	f__unidentified_o__Trechisporales	g__unidentified_o__Trechisporales	s__Trechisporales_sp	-	-	-	-	-	Unassigned	-
OTU1009	20	324	130	d__Eukaryota	k__Fungi	p__Ascomycota	c__Dothideomycetes	o__Pleosporales	f__Lentitheciaceae	g__Darksidea	s__unclassified_g__Darksidea	Symbiotroph	Endophyte	Highly Probable	Dark Septate Endophyte	-	-	Knapp DG, et al. 2015. Persoonia 35:87-100
OTU116	85	256	125	d__Eukaryota	k__Fungi	p__Ascomycota	c__unclassified_p__Ascomycota	o__unclassified_p__Ascomycota	f__unclassified_p__Ascomycota	g__unclassified_p__Ascomycota	s__unclassified_p__Ascomycota	-	-	-	-	-	Unassigned	-
OTU913	97	257	102	d__Eukaryota	k__Fungi	p__Basidiomycota	c__Agaricomycetes	o__Agaricales	f__Psathyrellaceae	g__Coprinopsis	s__Coprinopsis_fusispora	Saprotroph	Dung Saprotroph-Plant Saprotroph-Wood Saprotroph	Probable	Agaricoid	-	Saprobic, in grass, on dung, rotten wood and similar substrata (Cannon & Kirk 2007)	Cannon PF, Kirk PM. 2007. Fungal Families of the World. CAB International, Cambridge
OTU90	27	382	45	d__Eukaryota	k__Fungi	p__Ascomycota	c__Dothideomycetes	o__Capnodiales	f__Davidiellaceae	g__unclassified_f__Davidiellaceae	s__unclassified_f__Davidiellaceae	-	-	-	-	-	Unassigned	-
OTU341	35	174	218	d__Eukaryota	k__Fungi	p__Ascomycota	c__Eurotiomycetes	o__Eurotiales	f__Trichocomaceae	g__Talaromyces	s__unclassified_g__Talaromyces	Saprotroph	Undefined Saprotroph	Probable	-	-	-	Tedersoo L, et al. 2014. Science 346:1256688
OTU985	150	61	210	d__Eukaryota	k__Fungi	p__unclassified_k__Fungi	c__unclassified_k__Fungi	o__unclassified_k__Fungi	f__unclassified_k__Fungi	g__unclassified_k__Fungi	s__unclassified_k__Fungi	-	-	-	-	-	Unassigned	-
OTU805	102	210	107	d__Eukaryota	k__Fungi	p__Zygomycota	c__Incertae_sedis_p__Zygomycota	o__Mortierellales	f__Mortierellaceae	g__Mortierella	s__Mortierella_alpina	Saprotroph-Symbiotroph	Endophyte-Litter Saprotroph-Soil Saprotroph-Undefined Saprotroph	Possible	Microfungus	-	Saprobic in soil and thus frequenctly isolated from soil and material contaminated with soil such as hay or rotten silage and spoil tips (Cannon & Kirk 2007)	Cannon PF, Kirk PM. 2007. Fungal Families of the World. CAB International, Cambridge; Purahong W, et al. 2016. Molecular Ecology 25:4059-4074
OTU237	53	227	124	d__Eukaryota	k__Fungi	p__Ascomycota	c__Sordariomycetes	o__Hypocreales	f__Ophiocordycipitaceae	g__Purpureocillium	s__Purpureocillium_lavendulum	Pathotroph	Fungal Parasite	Probable	-	-	-	Tedersoo L, et al. 2014. Science 346:1256688
OTU932	45	272	75	d__Eukaryota	k__Fungi	p__Basidiomycota	c__Agaricomycetes	o__Russulales	f__Russulaceae	g__Russula	s__Russula_violeipes	Symbiotroph	Ectomycorrhizal	Highly Probable	Agaricoid	-	-	Rinaldi AC, et al. 2008. Fungal Diversity 33:1-45; Tedersoo L, et al. 2010. Mycorrhiza 20:217-263; http://mycorrhizas.info/ecmf.html
OTU1028	56	214	122	d__Eukaryota	k__Fungi	p__Basidiomycota	c__Wallemiomycetes	o__unidentified_c__Wallemiomycetes	f__unidentified_c__Wallemiomycetes	g__unidentified_c__Wallemiomycetes	s__Wallemiomycetes_sp	-	-	-	-	-	Unassigned	-
OTU764	95	44	253	d__Eukaryota	k__Fungi	p__unclassified_k__Fungi	c__unclassified_k__Fungi	o__unclassified_k__Fungi	f__unclassified_k__Fungi	g__unclassified_k__Fungi	s__unclassified_k__Fungi	-	-	-	-	-	Unassigned	-
OTU37	52	125	195	d__Eukaryota	k__Fungi	p__Ascomycota	c__Sordariomycetes	o__Xylariales	f__unclassified_o__Xylariales	g__unclassified_o__Xylariales	s__unclassified_o__Xylariales	-	-	-	-	-	Unassigned	-
OTU233	99	191	67	d__Eukaryota	k__Fungi	p__Ascomycota	c__Sordariomycetes	o__Hypocreales	f__Incertae_sedis_o__Hypocreales	g__Gliomastix	s__unclassified_g__Gliomastix	Saprotroph	Undefined Saprotroph	Probable	-	-	-	Tedersoo L, et al. 2014. Science 346:1256688
OTU273	53	111	176	d__Eukaryota	k__Fungi	p__Basidiomycota	c__Agaricomycetes	o__Cantharellales	f__Ceratobasidiaceae	g__Thanatephorus	s__unclassified_g__Thanatephorus	Pathotroph	Plant Pathogen	Probable	-	-	-	Tedersoo L, et al. 2014. Science 346:1256688
OTU908	3	318	0	d__Eukaryota	k__Fungi	p__Ascomycota	c__Dothideomycetes	o__Pleosporales	f__Pleosporaceae	g__Alternaria	s__unclassified_g__Alternaria	Pathotroph-Saprotroph-Symbiotroph	Animal Pathogen-Endophyte-Plant Pathogen-Wood Saprotroph	Possible	Microfungus	Soft Rot	-	Duncan CG, Eslyn WE. 1966. Mycologia 58:642-664; Seehann G, et al. 1975. List of Fungi in Soft-Rot Tissue Tests. Institute fur Holzbiologie und Holzschutz, Bundesforschungsanstalt fur Forst - und Holzwirtshaft, Hamburg - Lohbrugge, Germany; Tedersoo L, et al. 2014. Science 346:125688
OTU724	0	0	315	d__Eukaryota	k__Fungi	p__Basidiomycota	c__Agaricomycetes	o__Agaricales	f__Agaricaceae	g__Bovista	s__unclassified_g__Bovista	Saprotroph	Undefined Saprotroph	Probable	Agaricoid-Gasteroid-Secotioid	-	Primarily saprobes in grassland and woodland situations (Cannon & Kirk 2007)	Cannon PF, Kirk PM. 2007. Fungal Families of the World. CAB International, Cambridge
OTU361	122	109	82	d__Eukaryota	k__Fungi	p__Basidiomycota	c__Agaricomycetes	o__Cantharellales	f__Ceratobasidiaceae	g__Ceratobasidium	s__Ceratobasidium_sp	Pathotroph-Saprotroph-Symbiotroph	Endomycorrhizal-Plant Pathogen-Undefined Saprotroph	Possible	Microfungus	-	Best known as plant pathogens, but also saprobic. Species are endomycorrhizal with a wide range of plant roots - especially of Orchidaceae but also even bryophytes (Cannon & Kirk 2007)	Cannon PF, Kirk PM. 2007. Fungal Families of the World. CAB International, Cambridge
OTU82	53	191	67	d__Eukaryota	k__Fungi	p__unclassified_k__Fungi	c__unclassified_k__Fungi	o__unclassified_k__Fungi	f__unclassified_k__Fungi	g__unclassified_k__Fungi	s__unclassified_k__Fungi	-	-	-	-	-	Unassigned	-
OTU889	73	215	21	d__Eukaryota	k__Fungi	p__Ascomycota	c__Eurotiomycetes	o__Eurotiales	f__Trichocomaceae	g__Penicillium	s__unclassified_g__Penicillium	Saprotroph	Undefined Saprotroph	Possible	Microfungus	-	-	Sterkenburg E, et al. 2015. New Phytologist 207:1145-1158
OTU838	38	202	67	d__Eukaryota	k__Fungi	p__unclassified_k__Fungi	c__unclassified_k__Fungi	o__unclassified_k__Fungi	f__unclassified_k__Fungi	g__unclassified_k__Fungi	s__unclassified_k__Fungi	-	-	-	-	-	Unassigned	-
OTU286	87	186	30	d__Eukaryota	k__Fungi	p__Ascomycota	c__Sordariomycetes	o__Microascales	f__Microascaceae	g__unidentified_f__Microascaceae	s__Microascaceae_sp	Pathotroph-Saprotroph-Symbiotroph	Animal Pathogen-Endophyte-Plant Pathogen-Undefined Saprotroph	Possible	Microfungus	-	Saprobic in soil or rotting vegetation, some species heat-tolerant and associatated with silage and compost, a few associated with humans and animals (Cannon & Kirk 2007)	Cannon PF, Kirk PM. 2007. Fungal Families of the World. CAB International, Cambridge
OTU858	25	110	168	d__Eukaryota	k__Fungi	p__Ascomycota	c__unclassified_p__Ascomycota	o__unclassified_p__Ascomycota	f__unclassified_p__Ascomycota	g__unclassified_p__Ascomycota	s__unclassified_p__Ascomycota	-	-	-	-	-	Unassigned	-
OTU761	292	0	0	d__Eukaryota	k__Fungi	p__Ascomycota	c__Eurotiomycetes	o__unidentified_c__Eurotiomycetes	f__unidentified_c__Eurotiomycetes	g__unidentified_c__Eurotiomycetes	s__Eurotiomycetes_sp	-	-	-	-	-	Unassigned	-
OTU651	0	279	0	d__Eukaryota	k__Fungi	p__Ascomycota	c__Leotiomycetes	o__Helotiales	f__Helotiaceae	g__Dimorphospora	s__Dimorphospora_sp	Saprotroph	Undefined Saprotroph	Probable	-	-	-	Tedersoo L, et al. 2014. Science 346:1256688
OTU492	17	198	62	d__Eukaryota	k__Fungi	p__unclassified_k__Fungi	c__unclassified_k__Fungi	o__unclassified_k__Fungi	f__unclassified_k__Fungi	g__unclassified_k__Fungi	s__unclassified_k__Fungi	-	-	-	-	-	Unassigned	-
OTU79	92	126	56	d__Eukaryota	k__Fungi	p__Ascomycota	c__Eurotiomycetes	o__Eurotiales	f__Trichocomaceae	g__Aspergillus	s__Aspergillus_penicillioides	Saprotroph	Undefined Saprotroph	Possible	Microfungus	-	-	Sterkenburg E, et al. 2015. New Phytologist 207:1145-1158
OTU749	32	179	59	d__Eukaryota	k__Fungi	p__Basidiomycota	c__Agaricomycetes	o__Cantharellales	f__Ceratobasidiaceae	g__unidentified_f__Ceratobasidiaceae	s__Ceratobasidiaceae_sp	Pathotroph-Saprotroph-Symbiotroph	Endomycorrhizal-Plant Pathogen-Undefined Saprotroph	Possible	Microfungus	-	Best known as plant pathogens, but also saprobic. Species are endomycorrhizal with a wide range of plant roots - especially of Orchidaceae but also even bryophytes (Cannon & Kirk 2007)	Cannon PF, Kirk PM. 2007. Fungal Families of the World. CAB International, Cambridge
OTU95	65	144	57	d__Eukaryota	k__Fungi	p__Ascomycota	c__Sordariomycetes	o__Coniochaetales	f__Coniochaetaceae	g__Lecythophora	s__Lecythophora_sp	Symbiotroph	Endophyte	Highly Probable	-	-	Dark Septate Endophyte, known from plant roots.	Taylor DL, et al. 2014. Ecological Monographs 84:3-20
OTU792	72	131	59	d__Eukaryota	k__Fungi	p__Chytridiomycota	c__Chytridiomycetes	o__Spizellomycetales	f__unidentified_o__Spizellomycetales	g__unidentified_o__Spizellomycetales	s__Spizellomycetales_sp	-	-	-	-	-	Unassigned	-
OTU160	53	137	67	d__Eukaryota	k__Fungi	p__Ascomycota	c__Sordariomycetes	o__Hypocreales	f__Nectriaceae	g__Gibberella	s__unclassified_g__Gibberella	Pathotroph	Plant Pathogen	Probable	-	-	-	Tedersoo L, et al. 2014. Science 346:1256688
OTU931	51	122	83	d__Eukaryota	k__Fungi	p__Ascomycota	c__unclassified_p__Ascomycota	o__unclassified_p__Ascomycota	f__unclassified_p__Ascomycota	g__unclassified_p__Ascomycota	s__unclassified_p__Ascomycota	-	-	-	-	-	Unassigned	-
OTU819	0	253	0	d__Eukaryota	k__Fungi	p__Ascomycota	c__unclassified_p__Ascomycota	o__unclassified_p__Ascomycota	f__unclassified_p__Ascomycota	g__unclassified_p__Ascomycota	s__unclassified_p__Ascomycota	-	-	-	-	-	Unassigned	-
OTU488	13	97	141	d__Eukaryota	k__Fungi	p__Ascomycota	c__Sordariomycetes	o__Incertae_sedis_c__Sordariomycetes	f__Apiosporaceae	g__unidentified_f__Apiosporaceae	s__Apiosporaceae_sp	Saprotroph	Plant Saprotroph	Probable	-	-	Saprobic on dead plant parts, especially of palms, grasses etc., also isolated from soil (Cannon & Kirk 2007)	Cannon PF, Kirk PM. 2007. Fungal Families of the World. CAB International, Cambridge
OTU769	45	5	199	d__Eukaryota	k__Fungi	p__unidentified_k__Fungi	c__unidentified_k__Fungi	o__unidentified_k__Fungi	f__unidentified_k__Fungi	g__unidentified_k__Fungi	s__Fungi_sp	-	-	-	-	-	Unassigned	-
OTU455	7	223	18	d__Eukaryota	k__Fungi	p__Ascomycota	c__Dothideomycetes	o__Pleosporales	f__Incertae_sedis_o__Pleosporales	g__Stagonosporopsis	s__unclassified_g__Stagonosporopsis	Pathotroph	Plant Pathogen	Probable	-	-	-	http://www.apsnet.org/publications/commonnames/Pages/default.aspx
OTU1038	0	0	246	d__Eukaryota	k__Fungi	p__unclassified_k__Fungi	c__unclassified_k__Fungi	o__unclassified_k__Fungi	f__unclassified_k__Fungi	g__unclassified_k__Fungi	s__unclassified_k__Fungi	-	-	-	-	-	Unassigned	-
OTU276	27	139	78	d__Eukaryota	k__Fungi	p__Chytridiomycota	c__unidentified_p__Chytridiomycota	o__unidentified_p__Chytridiomycota	f__unidentified_p__Chytridiomycota	g__unidentified_p__Chytridiomycota	s__Chytridiomycota_sp	-	-	-	-	-	Unassigned	-
OTU767	63	136	41	d__Eukaryota	k__Fungi	p__Ascomycota	c__Sordariomycetes	o__Sordariales	f__Sordariaceae	g__unclassified_f__Sordariaceae	s__unclassified_f__Sordariaceae	Saprotroph	Dung Saprotroph-Plant Saprotroph	Probable	Microfungus	Null	Saprobic, especially on dung and rotting vegetation but also found associated with food stuffs (Cannon & Kirk 2007)	Cannon PF, Kirk PM. 2007. Fungal Families of the World. CAB International, Cambridge
OTU885	70	154	4	d__Eukaryota	k__Fungi	p__Ascomycota	c__Dothideomycetes	o__Pleosporales	f__Incertae_sedis_o__Pleosporales	g__unclassified_f__Incertae_sedis_o__Pleosporales	s__unclassified_f__Incertae_sedis_o__Pleosporales	-	-	-	-	-	Unassigned	-
OTU447	37	113	73	d__Eukaryota	k__Fungi	p__Ascomycota	c__Eurotiomycetes	o__Eurotiales	f__Trichocomaceae	g__Penicillium	s__unclassified_g__Penicillium	Saprotroph	Undefined Saprotroph	Possible	Microfungus	-	-	Sterkenburg E, et al. 2015. New Phytologist 207:1145-1158
OTU58	26	157	37	d__Eukaryota	k__Fungi	p__Ascomycota	c__Eurotiomycetes	o__Chaetothyriales	f__Herpotrichiellaceae	g__Cladophialophora	s__unclassified_g__Cladophialophora	Saprotroph	Undefined Saprotroph	Probable	Facultative Yeast	-	-	James TY, et al. 2006. Nature 443:818-822
OTU526	43	127	45	d__Eukaryota	k__Fungi	p__unclassified_k__Fungi	c__unclassified_k__Fungi	o__unclassified_k__Fungi	f__unclassified_k__Fungi	g__unclassified_k__Fungi	s__unclassified_k__Fungi	-	-	-	-	-	Unassigned	-
OTU111	105	82	26	d__Eukaryota	k__Fungi	p__Ascomycota	c__Sordariomycetes	o__Microascales	f__Microascaceae	g__Kernia	s__Kernia_pachypleura	Saprotroph	Dung Saprotroph-Undefined Saprotroph	Highly Probable	-	-	-	Bills GF, et al. 2013. Current Opinion in microbiology, 16:549-565; Tedersoo L, et al. 2014. Science 346:1256688
OTU14	28	145	40	d__Eukaryota	k__Fungi	p__unclassified_k__Fungi	c__unclassified_k__Fungi	o__unclassified_k__Fungi	f__unclassified_k__Fungi	g__unclassified_k__Fungi	s__unclassified_k__Fungi	-	-	-	-	-	Unassigned	-
OTU728	182	0	29	d__Eukaryota	k__Fungi	p__unclassified_k__Fungi	c__unclassified_k__Fungi	o__unclassified_k__Fungi	f__unclassified_k__Fungi	g__unclassified_k__Fungi	s__unclassified_k__Fungi	-	-	-	-	-	Unassigned	-
OTU997	39	107	64	d__Eukaryota	k__Fungi	p__Ascomycota	c__Sordariomycetes	o__Hypocreales	f__Nectriaceae	g__Fusarium	s__unclassified_g__Fusarium	Pathotroph-Saprotroph-Symbiotroph	Animal Pathogen-Endophyte-Lichen Parasite-Plant Pathogen-Soil Saprotroph-Wood Saprotroph	Possible	Microfungus	-	Likely opportunistic human pathogen (Irinyi et al. 2015)	Duncan CG, Eslyn WE. 1966. Mycologia 58:642-664; Seehann G, et al. 1975. List of Fungi in Soft-Rot Tissue Tests. Institute fur Holzbiologie und Holzschutz, Bundesforschungsanstalt fur Forst - und Holzwirtshaft, Hamburg - Lohbrugge, Germany; Costa IPMW, et al. 2012. Mycotaxon 119:26; Tedersoo L, et al. 2014. Science 346:1256688; Irinyi L, et al. 2015. Medical Mycology 53:313-337; Schroers et al. 2…
OTU714	0	0	207	d__Eukaryota	k__Fungi	p__unclassified_k__Fungi	c__unclassified_k__Fungi	o__unclassified_k__Fungi	f__unclassified_k__Fungi	g__unclassified_k__Fungi	s__unclassified_k__Fungi	-	-	-	-	-	Unassigned	-
OTU412	20	140	42	d__Eukaryota	k__Fungi	p__Ascomycota	c__Sordariomycetes	o__Hypocreales	f__Clavicipitaceae	g__Metarhizium	s__Metarhizium_marquandii	Pathotroph	Animal Pathogen	Probable	-	-	-	Tedersoo L, et al. 2014. Science 346:1256688
OTU816	17	159	25	d__Eukaryota	k__Fungi	p__Ascomycota	c__Leotiomycetes	o__Erysiphales	f__Erysiphaceae	g__Golovinomyces	s__Golovinomyces_macrocarpus	Pathotroph	Plant Pathogen	Probable	-	-	-	Tedersoo L, et al. 2014. Science 346:1256688
OTU807	98	95	7	d__Eukaryota	k__Fungi	p__Ascomycota	c__Dothideomycetes	o__Pleosporales	f__Incertae_sedis_o__Pleosporales	g__unidentified_f__Incertae_sedis_o__Pleosporales	s__Incertae_sedis_sp_g__unidentified_f__Incertae_sedis_o__Pleosporales	-	-	-	-	-	Unassigned	-
OTU84	53	93	49	d__Eukaryota	k__Fungi	p__Ascomycota	c__Sordariomycetes	o__Sordariales	f__Chaetomiaceae	g__unclassified_f__Chaetomiaceae	s__unclassified_f__Chaetomiaceae	Pathotroph-Saprotroph-Symbiotroph	Animal Pathogen-Dung Saprotroph-Endophyte-Epiphyte-Plant Saprotroph-Wood Saprotroph	Possible	Microfungus	Soft Rot	Saprobic, acting as key decay organisms of plant materials and plant-derived commodities (Cannon & Kirk 2007); Epiphyte detection method-culture (Massimo et al. 2015); Endophyte detection method-culture (Busby et al. 2016, David et al. 2016); Likely opportunistic human pathogen (Irinyi et al. 2015)	Seehann G, et al. 1975. List of Fungi in Soft-Rot Tissue Tests. Institute fur Holzbiologie und Holzschutz, Bundesforschungsanstalt fur Forst - und Holzwirtshaft, Hamburg - Lohbrugge, Germany; Cannon PF, Kirk PM. 2007. Fungal Families of the World. CAB International, Cambridge; Bills GF, et al. 2013. Current Opinion in microbiology, 16:549-565; Tedersoo L, et al. 2014. Science 346:1256688; Irinyi …
OTU483	0	193	2	d__Eukaryota	k__Fungi	p__Ascomycota	c__unclassified_p__Ascomycota	o__unclassified_p__Ascomycota	f__unclassified_p__Ascomycota	g__unclassified_p__Ascomycota	s__unclassified_p__Ascomycota	-	-	-	-	-	Unassigned	-
OTU203	17	162	14	d__Eukaryota	k__Fungi	p__Ascomycota	c__Dothideomycetes	o__Pleosporales	f__Incertae_sedis_o__Pleosporales	g__unclassified_f__Incertae_sedis_o__Pleosporales	s__unclassified_f__Incertae_sedis_o__Pleosporales	-	-	-	-	-	Unassigned	-
OTU11	53	74	64	d__Eukaryota	k__Fungi	p__Ascomycota	c__Sordariomycetes	o__Hypocreales	f__Nectriaceae	g__Fusarium	s__unclassified_g__Fusarium	Pathotroph-Saprotroph-Symbiotroph	Animal Pathogen-Endophyte-Lichen Parasite-Plant Pathogen-Soil Saprotroph-Wood Saprotroph	Possible	Microfungus	-	Likely opportunistic human pathogen (Irinyi et al. 2015)	Duncan CG, Eslyn WE. 1966. Mycologia 58:642-664; Seehann G, et al. 1975. List of Fungi in Soft-Rot Tissue Tests. Institute fur Holzbiologie und Holzschutz, Bundesforschungsanstalt fur Forst - und Holzwirtshaft, Hamburg - Lohbrugge, Germany; Costa IPMW, et al. 2012. Mycotaxon 119:26; Tedersoo L, et al. 2014. Science 346:1256688; Irinyi L, et al. 2015. Medical Mycology 53:313-337; Schroers et al. 2…
OTU709	30	98	63	d__Eukaryota	k__Fungi	p__Ascomycota	c__Pezizomycetes	o__Pezizales	f__Incertae_sedis_o__Pezizales	g__Cephaliophora	s__Cephaliophora_tropica	-	-	-	-	-	Unassigned	-
OTU722	0	0	190	d__Eukaryota	k__Fungi	p__Ascomycota	c__Eurotiomycetes	o__Chaetothyriales	f__Incertae_sedis_o__Chaetothyriales	g__Strelitziana	s__Strelitziana_africana	Pathotroph	Plant Pathogen	Probable	-	-	-	Tedersoo L, et al. 2014. Science 346:1256688
OTU459	42	97	50	d__Eukaryota	k__Fungi	p__unclassified_k__Fungi	c__unclassified_k__Fungi	o__unclassified_k__Fungi	f__unclassified_k__Fungi	g__unclassified_k__Fungi	s__unclassified_k__Fungi	-	-	-	-	-	Unassigned	-
OTU43	95	20	74	d__Eukaryota	k__Fungi	p__unclassified_k__Fungi	c__unclassified_k__Fungi	o__unclassified_k__Fungi	f__unclassified_k__Fungi	g__unclassified_k__Fungi	s__unclassified_k__Fungi	-	-	-	-	-	Unassigned	-
OTU667	47	4	130	d__Eukaryota	k__Fungi	p__Ascomycota	c__Sordariomycetes	o__Incertae_sedis_c__Sordariomycetes	f__Glomerellaceae	g__Colletotrichum	s__unclassified_g__Colletotrichum	Pathotroph-Symbiotroph	Endophyte-Plant Pathogen	Probable	Microfungus	-	-	Costa IPMW, et al. 2012. Mycotaxon 119:26; Tedersoo L, et al. 2014. Science 346:1256688; http://www.apsnet.org/publications/commonnames/Pages/default.aspx
OTU371	34	59	87	d__Eukaryota	k__Fungi	p__unclassified_k__Fungi	c__unclassified_k__Fungi	o__unclassified_k__Fungi	f__unclassified_k__Fungi	g__unclassified_k__Fungi	s__unclassified_k__Fungi	-	-	-	-	-	Unassigned	-
OTU726	4	29	147	d__Eukaryota	k__Fungi	p__Ascomycota	c__unclassified_p__Ascomycota	o__unclassified_p__Ascomycota	f__unclassified_p__Ascomycota	g__unclassified_p__Ascomycota	s__unclassified_p__Ascomycota	-	-	-	-	-	Unassigned	-
OTU29	45	88	43	d__Eukaryota	k__Fungi	p__Zygomycota	c__Incertae_sedis_p__Zygomycota	o__Mortierellales	f__Mortierellaceae	g__Mortierella	s__Mortierella_alpina	Saprotroph-Symbiotroph	Endophyte-Litter Saprotroph-Soil Saprotroph-Undefined Saprotroph	Possible	Microfungus	-	Saprobic in soil and thus frequenctly isolated from soil and material contaminated with soil such as hay or rotten silage and spoil tips (Cannon & Kirk 2007)	Cannon PF, Kirk PM. 2007. Fungal Families of the World. CAB International, Cambridge; Purahong W, et al. 2016. Molecular Ecology 25:4059-4074
OTU300	5	13	158	d__Eukaryota	k__Fungi	p__Basidiomycota	c__Incertae_sedis_p__Basidiomycota	o__Malasseziales	f__Malasseziaceae	g__Malassezia	s__Malassezia_globosa	Pathotroph-Saprotroph	Animal Pathogen-Undefined Saprotroph	Probable	Facultative Yeast	-	A lipid-dependent fungus growing on the sebaceous areas of human skin that may cause or exacerbate several skin diseases (Pityrosporum is a synonym that has been used for the yeast forms)	Findley K, et al. 2013. Nature 498:367-370
OTU278	26	107	38	d__Eukaryota	k__Fungi	p__Basidiomycota	c__Agaricomycetes	o__Agaricales	f__Entolomataceae	g__Entoloma	s__Entoloma_perumbilicatum	Pathotroph-Saprotroph-Symbiotroph	Ectomycorrhizal-Fungal Parasite-Soil Saprotroph-Undefined Saprotroph	Possible	Agaricoid	-	-	Rinaldi AC, et al. 2008. Fungal Diversity 33:1-45 (ECM/(not ECM); Tedersoo L, et al. 2010. Mycorrhiza 20:217-263 (sensu stricto); http://mycorrhizas.info/ecmf.html (ECM/(not ECM)
OTU458	20	102	49	d__Eukaryota	k__Fungi	p__Ascomycota	c__Eurotiomycetes	o__Eurotiales	f__Trichocomaceae	g__Aspergillus	s__Aspergillus_penicillioides	Saprotroph	Undefined Saprotroph	Possible	Microfungus	-	-	Sterkenburg E, et al. 2015. New Phytologist 207:1145-1158
OTU711	30	75	66	d__Eukaryota	k__Fungi	p__unclassified_k__Fungi	c__unclassified_k__Fungi	o__unclassified_k__Fungi	f__unclassified_k__Fungi	g__unclassified_k__Fungi	s__unclassified_k__Fungi	-	-	-	-	-	Unassigned	-
OTU909	29	63	73	d__Eukaryota	k__Fungi	p__unclassified_k__Fungi	c__unclassified_k__Fungi	o__unclassified_k__Fungi	f__unclassified_k__Fungi	g__unclassified_k__Fungi	s__unclassified_k__Fungi	-	-	-	-	-	Unassigned	-
OTU1067	0	163	0	d__Eukaryota	k__Fungi	p__Ascomycota	c__unclassified_p__Ascomycota	o__unclassified_p__Ascomycota	f__unclassified_p__Ascomycota	g__unclassified_p__Ascomycota	s__unclassified_p__Ascomycota	-	-	-	-	-	Unassigned	-
OTU497	56	77	27	d__Eukaryota	k__Fungi	p__Ascomycota	c__Eurotiomycetes	o__Eurotiales	f__Trichocomaceae	g__Aspergillus	s__Aspergillus_penicillioides	Saprotroph	Undefined Saprotroph	Possible	Microfungus	-	-	Sterkenburg E, et al. 2015. New Phytologist 207:1145-1158
OTU415	5	149	4	d__Eukaryota	k__Fungi	p__Ascomycota	c__Dothideomycetes	o__Pleosporales	f__Incertae_sedis_o__Pleosporales	g__unclassified_f__Incertae_sedis_o__Pleosporales	s__unclassified_f__Incertae_sedis_o__Pleosporales	-	-	-	-	-	Unassigned	-
OTU947	4	135	15	d__Eukaryota	k__Fungi	p__Ascomycota	c__unclassified_p__Ascomycota	o__unclassified_p__Ascomycota	f__unclassified_p__Ascomycota	g__unclassified_p__Ascomycota	s__unclassified_p__Ascomycota	-	-	-	-	-	Unassigned	-
OTU52	9	68	76	d__Eukaryota	k__Fungi	p__unclassified_k__Fungi	c__unclassified_k__Fungi	o__unclassified_k__Fungi	f__unclassified_k__Fungi	g__unclassified_k__Fungi	s__unclassified_k__Fungi	-	-	-	-	-	Unassigned	-
OTU1030	36	76	40	d__Eukaryota	k__Fungi	p__Ascomycota	c__Sordariomycetes	o__Xylariales	f__unclassified_o__Xylariales	g__unclassified_o__Xylariales	s__unclassified_o__Xylariales	-	-	-	-	-	Unassigned	-
OTU114	97	38	16	d__Eukaryota	k__Fungi	p__Ascomycota	c__Sordariomycetes	o__unclassified_c__Sordariomycetes	f__unclassified_c__Sordariomycetes	g__unclassified_c__Sordariomycetes	s__unclassified_c__Sordariomycetes	-	-	-	-	-	Unassigned	-
OTU149	62	72	16	d__Eukaryota	k__Fungi	p__Ascomycota	c__Sordariomycetes	o__Hypocreales	f__Ophiocordycipitaceae	g__Purpureocillium	s__Purpureocillium_lilacinum	Pathotroph	Fungal Parasite	Probable	-	-	-	Tedersoo L, et al. 2014. Science 346:1256688
OTU54	44	3	103	d__Eukaryota	k__Fungi	p__unclassified_k__Fungi	c__unclassified_k__Fungi	o__unclassified_k__Fungi	f__unclassified_k__Fungi	g__unclassified_k__Fungi	s__unclassified_k__Fungi	-	-	-	-	-	Unassigned	-
OTU71	52	14	84	d__Eukaryota	k__Fungi	p__unclassified_k__Fungi	c__unclassified_k__Fungi	o__unclassified_k__Fungi	f__unclassified_k__Fungi	g__unclassified_k__Fungi	s__unclassified_k__Fungi	-	-	-	-	-	Unassigned	-
OTU176	0	148	0	d__Eukaryota	k__Fungi	p__unclassified_k__Fungi	c__unclassified_k__Fungi	o__unclassified_k__Fungi	f__unclassified_k__Fungi	g__unclassified_k__Fungi	s__unclassified_k__Fungi	-	-	-	-	-	Unassigned	-
OTU713	13	64	69	d__Eukaryota	k__Fungi	p__Ascomycota	c__Eurotiomycetes	o__Chaetothyriales	f__Chaetothyriaceae	g__Cyphellophora	s__Cyphellophora_sp	Pathotroph-Symbiotroph	Epiphyte-Plant Pathogen	Possible	Microfungus	-	Epiphytic or biotrophic on living leaves, very little is known (Cannon & Kirk 2007)	Cannon PF, Kirk PM. 2007. Fungal Families of the World. CAB International, Cambridge
OTU841	19	84	42	d__Eukaryota	k__Fungi	p__Ascomycota	c__Sordariomycetes	o__Hypocreales	f__unclassified_o__Hypocreales	g__unclassified_o__Hypocreales	s__unclassified_o__Hypocreales	Saprotroph	Undefined Saprotroph	Possible	Microfungus	-	-	Sterkenburg E, et al. 2015. New Phytologist 207:1145-1158
OTU890	40	81	21	d__Eukaryota	k__Fungi	p__Ascomycota	c__unclassified_p__Ascomycota	o__unclassified_p__Ascomycota	f__unclassified_p__Ascomycota	g__unclassified_p__Ascomycota	s__unclassified_p__Ascomycota	-	-	-	-	-	Unassigned	-
OTU240	8	60	71	d__Eukaryota	k__Fungi	p__Ascomycota	c__Leotiomycetes	o__Incertae_sedis_c__Leotiomycetes	f__Myxotrichaceae	g__Pseudogymnoascus	s__unclassified_g__Pseudogymnoascus	Pathotroph-Saprotroph-Symbiotroph	Animal Pathogen-Soil Saprotroph	Possible	-	-	It is important to note that the majority of species that comprise this genus, including the White-Nose Bat Syndrome causing Pseudogymnoascus destructans, were once placed in the genus Geomyces (see Minnis & Lindner 2013),and including Pseudogymnoascus panorum (as Geomyces panorum) that had been widely applied to a number of isolates from cold places, including those found in soil, on living root…	Minnis AM, Lindner DL. 2013. Fungal Biology 117:638-649; Tedersoo L, et al. 2014. Science 346:1256688
OTU236	34	63	41	d__Eukaryota	k__Fungi	p__Ascomycota	c__Pezizomycetes	o__Pezizales	f__Incertae_sedis_o__Pezizales	g__Cephaliophora	s__Cephaliophora_tropica	-	-	-	-	-	Unassigned	-
OTU1033	47	67	23	d__Eukaryota	k__Fungi	p__unidentified_k__Fungi	c__unidentified_k__Fungi	o__unidentified_k__Fungi	f__unidentified_k__Fungi	g__unidentified_k__Fungi	s__Fungi_sp	-	-	-	-	-	Unassigned	-
OTU611	34	2	100	d__Eukaryota	k__Fungi	p__Ascomycota	c__Leotiomycetes	o__Erysiphales	f__Erysiphaceae	g__Golovinomyces	s__Golovinomyces_sonchicola	Pathotroph	Plant Pathogen	Probable	-	-	-	Tedersoo L, et al. 2014. Science 346:1256688
OTU318	25	72	39	d__Eukaryota	k__Fungi	p__unclassified_k__Fungi	c__unclassified_k__Fungi	o__unclassified_k__Fungi	f__unclassified_k__Fungi	g__unclassified_k__Fungi	s__unclassified_k__Fungi	-	-	-	-	-	Unassigned	-
OTU859	23	74	38	d__Eukaryota	k__Fungi	p__Ascomycota	c__Dothideomycetes	o__Pleosporales	f__Incertae_sedis_o__Pleosporales	g__Pyrenochaeta	s__Pyrenochaeta_sp	Saprotroph	Undefined Saprotroph-Wood Saprotroph	Highly Probable	-	Soft Rot	-	Seehann G, et al. 1975. List of Fungi in Soft-Rot Tissue Tests. Institute fur Holzbiologie und Holzschutz, Bundesforschungsanstalt fur Forst - und Holzwirtshaft, Hamburg - Lohbrugge, Germany; Costa IPMW, et al. 2012. Mycotaxon 119:26; Tedersoo L, et al. 2014. Science 346:1256688
OTU915	26	68	36	d__Eukaryota	k__Fungi	p__Ascomycota	c__Sordariomycetes	o__Hypocreales	f__Nectriaceae	g__Fusarium	s__Fusarium_solani	Pathotroph-Saprotroph-Symbiotroph	Animal Pathogen-Endophyte-Lichen Parasite-Plant Pathogen-Soil Saprotroph-Wood Saprotroph	Possible	Microfungus	-	Likely opportunistic human pathogen (Irinyi et al. 2015)	Duncan CG, Eslyn WE. 1966. Mycologia 58:642-664; Seehann G, et al. 1975. List of Fungi in Soft-Rot Tissue Tests. Institute fur Holzbiologie und Holzschutz, Bundesforschungsanstalt fur Forst - und Holzwirtshaft, Hamburg - Lohbrugge, Germany; Costa IPMW, et al. 2012. Mycotaxon 119:26; Tedersoo L, et al. 2014. Science 346:1256688; Irinyi L, et al. 2015. Medical Mycology 53:313-337; Schroers et al. 2…
OTU101	50	50	29	d__Eukaryota	k__Fungi	p__Ascomycota	c__Dothideomycetes	o__Pleosporales	f__Incertae_sedis_o__Pleosporales	g__Paraphoma	s__Paraphoma_chrysanthemicola	-	-	-	-	-	Unassigned	-
OTU104	30	69	29	d__Eukaryota	k__Fungi	p__Ascomycota	c__Sordariomycetes	o__Hypocreales	f__Clavicipitaceae	g__Metarhizium	s__Metarhizium_anisopliae	Pathotroph	Animal Pathogen	Probable	-	-	-	Tedersoo L, et al. 2014. Science 346:1256688
OTU293	10	77	38	d__Eukaryota	k__Fungi	p__Basidiomycota	c__unclassified_p__Basidiomycota	o__unclassified_p__Basidiomycota	f__unclassified_p__Basidiomycota	g__unclassified_p__Basidiomycota	s__unclassified_p__Basidiomycota	-	-	-	-	-	Unassigned	-
OTU907	2	122	0	d__Eukaryota	k__Fungi	p__Ascomycota	c__Dothideomycetes	o__Capnodiales	f__unidentified_o__Capnodiales	g__unidentified_o__Capnodiales	s__Capnodiales_sp	-	-	-	-	-	Unassigned	-
OTU733	0	14	108	d__Eukaryota	k__Fungi	p__Ascomycota	c__Dothideomycetes	o__Pleosporales	f__Leptosphaeriaceae	g__unclassified_f__Leptosphaeriaceae	s__unclassified_f__Leptosphaeriaceae	Pathotroph-Saprotroph	Plant Pathogen-Wood Saprotroph	Probable	Microfungus	-	Saprobic or weakly necrotrophic on stems or leaves (Cannon & Kirk 2007)	Cannon PF, Kirk PM. 2007. Fungal Families of the World. CAB International, Cambridge
OTU496	36	55	30	d__Eukaryota	k__Fungi	p__unclassified_k__Fungi	c__unclassified_k__Fungi	o__unclassified_k__Fungi	f__unclassified_k__Fungi	g__unclassified_k__Fungi	s__unclassified_k__Fungi	-	-	-	-	-	Unassigned	-
OTU267	35	61	24	d__Eukaryota	k__Fungi	p__Ascomycota	c__Sordariomycetes	o__Hypocreales	f__Incertae_sedis_o__Hypocreales	g__Myrothecium	s__Myrothecium_cinctum	Saprotroph	Undefined Saprotroph	Probable	-	-	-	Tedersoo L, et al. 2014. Science 346:1256688
OTU425	24	90	6	d__Eukaryota	k__Fungi	p__unclassified_k__Fungi	c__unclassified_k__Fungi	o__unclassified_k__Fungi	f__unclassified_k__Fungi	g__unclassified_k__Fungi	s__unclassified_k__Fungi	-	-	-	-	-	Unassigned	-
OTU902	12	74	33	d__Eukaryota	k__Fungi	p__unclassified_k__Fungi	c__unclassified_k__Fungi	o__unclassified_k__Fungi	f__unclassified_k__Fungi	g__unclassified_k__Fungi	s__unclassified_k__Fungi	-	-	-	-	-	Unassigned	-
OTU718	0	0	116	d__Eukaryota	k__Fungi	p__Ascomycota	c__Dothideomycetes	o__Pleosporales	f__Leptosphaeriaceae	g__Neosetophoma	s__Neosetophoma_sp	Saprotroph	Undefined Saprotroph	Probable	-	-	-	Tedersoo L, et al. 2014. Science 346:1256688
OTU63	56	34	26	d__Eukaryota	k__Fungi	p__unclassified_k__Fungi	c__unclassified_k__Fungi	o__unclassified_k__Fungi	f__unclassified_k__Fungi	g__unclassified_k__Fungi	s__unclassified_k__Fungi	-	-	-	-	-	Unassigned	-
OTU702	18	50	48	d__Eukaryota	k__Fungi	p__Ascomycota	c__unclassified_p__Ascomycota	o__unclassified_p__Ascomycota	f__unclassified_p__Ascomycota	g__unclassified_p__Ascomycota	s__unclassified_p__Ascomycota	-	-	-	-	-	Unassigned	-
OTU489	48	53	13	d__Eukaryota	k__Fungi	p__Ascomycota	c__Eurotiomycetes	o__Eurotiales	f__Trichocomaceae	g__Aspergillus	s__unclassified_g__Aspergillus	Saprotroph	Undefined Saprotroph	Possible	Microfungus	-	-	Sterkenburg E, et al. 2015. New Phytologist 207:1145-1158
OTU170	35	48	31	d__Eukaryota	k__Fungi	p__Ascomycota	c__unclassified_p__Ascomycota	o__unclassified_p__Ascomycota	f__unclassified_p__Ascomycota	g__unclassified_p__Ascomycota	s__unclassified_p__Ascomycota	-	-	-	-	-	Unassigned	-
OTU296	22	57	33	d__Eukaryota	k__Fungi	p__Ascomycota	c__Sordariomycetes	o__Hypocreales	f__Nectriaceae	g__Fusarium	s__Fusarium_brachygibbosum	Pathotroph-Saprotroph-Symbiotroph	Animal Pathogen-Endophyte-Lichen Parasite-Plant Pathogen-Soil Saprotroph-Wood Saprotroph	Possible	Microfungus	-	Likely opportunistic human pathogen (Irinyi et al. 2015)	Duncan CG, Eslyn WE. 1966. Mycologia 58:642-664; Seehann G, et al. 1975. List of Fungi in Soft-Rot Tissue Tests. Institute fur Holzbiologie und Holzschutz, Bundesforschungsanstalt fur Forst - und Holzwirtshaft, Hamburg - Lohbrugge, Germany; Costa IPMW, et al. 2012. Mycotaxon 119:26; Tedersoo L, et al. 2014. Science 346:1256688; Irinyi L, et al. 2015. Medical Mycology 53:313-337; Schroers et al. 2…
OTU812	17	65	30	d__Eukaryota	k__Fungi	p__Ascomycota	c__unclassified_p__Ascomycota	o__unclassified_p__Ascomycota	f__unclassified_p__Ascomycota	g__unclassified_p__Ascomycota	s__unclassified_p__Ascomycota	-	-	-	-	-	Unassigned	-
OTU264	18	79	14	d__Eukaryota	k__Fungi	p__Ascomycota	c__Dothideomycetes	o__Pleosporales	f__Pleosporaceae	g__Curvularia	s__unclassified_g__Curvularia	Pathotroph	Plant Pathogen	Probable	-	-	-	Tedersoo L, et al. 2014. Science 346:1256688
OTU951	6	34	71	d__Eukaryota	k__Fungi	p__unclassified_k__Fungi	c__unclassified_k__Fungi	o__unclassified_k__Fungi	f__unclassified_k__Fungi	g__unclassified_k__Fungi	s__unclassified_k__Fungi	-	-	-	-	-	Unassigned	-
OTU31	20	50	40	d__Eukaryota	k__Fungi	p__Basidiomycota	c__Agaricomycetes	o__Agaricales	f__Inocybaceae	g__Tubaria	s__Tubaria_minima	Saprotroph	Leaf Saprotroph-Wood Saprotroph	Probable	Agaricoid	-	-	Tedersoo L, et al. 2014. Science 346:1256688
OTU815	0	105	3	d__Eukaryota	k__Fungi	p__Ascomycota	c__Dothideomycetes	o__Pleosporales	f__Pleosporaceae	g__Neocamarosporium	s__Neocamarosporium_goegapense	Pathotroph-Saprotroph	Endophyte-Lichen Parasite-Plant Pathogen-Undefined Saprotroph	Probable	Microfungus	-	Necrotrophic pathogens and saprobes, especially associated with grasses. Many species are seed-borne (Cannon & Kirk 2007)	Cannon PF, Kirk PM. 2007. Fungal Families of the World. CAB International, Cambridge; David AS, et al. 2016. Microbial Ecology 71:912-926; Lawrey JD, Diederich P. 2016. URL: http://www.lichenicolous.net [24 May 2017]
OTU303	2	63	42	d__Eukaryota	k__Fungi	p__unclassified_k__Fungi	c__unclassified_k__Fungi	o__unclassified_k__Fungi	f__unclassified_k__Fungi	g__unclassified_k__Fungi	s__unclassified_k__Fungi	-	-	-	-	-	Unassigned	-
OTU1074	0	106	0	d__Eukaryota	k__Fungi	p__Ascomycota	c__unclassified_p__Ascomycota	o__unclassified_p__Ascomycota	f__unclassified_p__Ascomycota	g__unclassified_p__Ascomycota	s__unclassified_p__Ascomycota	-	-	-	-	-	Unassigned	-
OTU1022	6	53	46	d__Eukaryota	k__Fungi	p__Ascomycota	c__Pezizomycetes	o__Pezizales	f__Incertae_sedis_o__Pezizales	g__Cephaliophora	s__Cephaliophora_tropica	-	-	-	-	-	Unassigned	-
OTU158	15	73	16	d__Eukaryota	k__Fungi	p__Ascomycota	c__Leotiomycetes	o__Helotiales	f__Incertae_sedis_o__Helotiales	g__Scytalidium	s__unclassified_g__Scytalidium	Saprotroph	Wood Saprotroph	Probable	-	Soft Rot	-	Nilsson T. 1973. Studies on wood degradation and cellulolytic activity of microfungi. No. 104; Costa IPMW, et al. 2012. Mycotaxon 119:26; Tedersoo L, et al. 2014. Science 346:1256688; http://www.apsnet.org/publications/commonnames/Pages/default.aspx
OTU76	28	62	14	d__Eukaryota	k__Fungi	p__unclassified_k__Fungi	c__unclassified_k__Fungi	o__unclassified_k__Fungi	f__unclassified_k__Fungi	g__unclassified_k__Fungi	s__unclassified_k__Fungi	-	-	-	-	-	Unassigned	-
OTU515	16	59	26	d__Eukaryota	k__Fungi	p__Ascomycota	c__unclassified_p__Ascomycota	o__unclassified_p__Ascomycota	f__unclassified_p__Ascomycota	g__unclassified_p__Ascomycota	s__unclassified_p__Ascomycota	-	-	-	-	-	Unassigned	-
OTU960	6	52	42	d__Eukaryota	k__Fungi	p__Ascomycota	c__Eurotiomycetes	o__Eurotiales	f__Trichocomaceae	g__Aspergillus	s__Aspergillus_penicillioides	Saprotroph	Undefined Saprotroph	Possible	Microfungus	-	-	Sterkenburg E, et al. 2015. New Phytologist 207:1145-1158
OTU821	8	64	28	d__Eukaryota	k__Fungi	p__unclassified_k__Fungi	c__unclassified_k__Fungi	o__unclassified_k__Fungi	f__unclassified_k__Fungi	g__unclassified_k__Fungi	s__unclassified_k__Fungi	-	-	-	-	-	Unassigned	-
OTU457	14	53	33	d__Eukaryota	k__Fungi	p__Ascomycota	c__unclassified_p__Ascomycota	o__unclassified_p__Ascomycota	f__unclassified_p__Ascomycota	g__unclassified_p__Ascomycota	s__unclassified_p__Ascomycota	-	-	-	-	-	Unassigned	-
OTU512	19	63	17	d__Eukaryota	k__Fungi	p__Ascomycota	c__Sordariomycetes	o__Hypocreales	f__Hypocreaceae	g__Trichoderma	s__unclassified_g__Trichoderma	Saprotroph	Undefined Saprotroph	Possible	Microfungus	-	-	Sterkenburg E, et al. 2015. New Phytologist 207:1145-1158
OTU707	0	0	99	d__Eukaryota	k__Fungi	p__Ascomycota	c__Sordariomycetes	o__Hypocreales	f__Incertae_sedis_o__Hypocreales	g__Stachybotrys	s__Stachybotrys_elegans	Saprotroph	Undefined Saprotroph	Possible	Microfungus	-	-	Sterkenburg E, et al. 2015. New Phytologist 207:1145-1158
OTU847	4	73	21	d__Eukaryota	k__Fungi	p__Ascomycota	c__Eurotiomycetes	o__Eurotiales	f__Trichocomaceae	g__Aspergillus	s__Aspergillus_penicillioides	Saprotroph	Undefined Saprotroph	Possible	Microfungus	-	-	Sterkenburg E, et al. 2015. New Phytologist 207:1145-1158
OTU209	52	29	16	d__Eukaryota	k__Fungi	p__Ascomycota	c__Sordariomycetes	o__Hypocreales	f__Nectriaceae	g__Gibberella	s__unclassified_g__Gibberella	Pathotroph	Plant Pathogen	Probable	-	-	-	Tedersoo L, et al. 2014. Science 346:1256688
OTU24	45	36	14	d__Eukaryota	k__Fungi	p__Ascomycota	c__Dothideomycetes	o__Pleosporales	f__Pleosporaceae	g__Bipolaris	s__Bipolaris_sp	Pathotroph	Plant Pathogen	Probable	-	-	-	Tedersoo L, et al. 2014. Science 346:1256688
OTU746	7	4	83	d__Eukaryota	k__Fungi	p__unclassified_k__Fungi	c__unclassified_k__Fungi	o__unclassified_k__Fungi	f__unclassified_k__Fungi	g__unclassified_k__Fungi	s__unclassified_k__Fungi	-	-	-	-	-	Unassigned	-
OTU904	17	61	15	d__Eukaryota	k__Fungi	p__Ascomycota	c__Eurotiomycetes	o__Onygenales	f__Onygenaceae	g__Auxarthron	s__Auxarthron_sp	Saprotroph	Dung Saprotroph-Soil Saprotroph	Probable	Microfungus	-	Generally saprobic and keratinophilic, in soil or coprophilous, occasionally found on hair or horn (Cannon & Kirk 2007)	Cannon PF, Kirk PM. 2007. Fungal Families of the World. CAB International, Cambridge
OTU448	16	76	1	d__Eukaryota	k__Fungi	p__Ascomycota	c__Dothideomycetes	o__Pleosporales	f__Incertae_sedis_o__Pleosporales	g__Paraphoma	s__Paraphoma_sp	-	-	-	-	-	Unassigned	-
OTU710	22	37	31	d__Eukaryota	k__Fungi	p__Ascomycota	c__Eurotiomycetes	o__Onygenales	f__unidentified_o__Onygenales	g__unidentified_o__Onygenales	s__Onygenales_sp	-	-	-	-	-	Unassigned	-
OTU177	25	51	13	d__Eukaryota	k__Fungi	p__Ascomycota	c__Eurotiomycetes	o__unclassified_c__Eurotiomycetes	f__unclassified_c__Eurotiomycetes	g__unclassified_c__Eurotiomycetes	s__unclassified_c__Eurotiomycetes	-	-	-	-	-	Unassigned	-
OTU218	0	81	7	d__Eukaryota	k__Fungi	p__Ascomycota	c__Leotiomycetes	o__Helotiales	f__Incertae_sedis_o__Helotiales	g__Tetracladium	s__unclassified_g__Tetracladium	Saprotroph	Undefined Saprotroph	Probable	-	-	-	Tedersoo L, et al. 2014. Science 346:1256688
OTU401	7	68	12	d__Eukaryota	k__Fungi	p__Ascomycota	c__unclassified_p__Ascomycota	o__unclassified_p__Ascomycota	f__unclassified_p__Ascomycota	g__unclassified_p__Ascomycota	s__unclassified_p__Ascomycota	-	-	-	-	-	Unassigned	-
OTU166	0	84	2	d__Eukaryota	k__Fungi	p__Basidiomycota	c__Agaricomycetes	o__Cantharellales	f__Clavulinaceae	g__unidentified_f__Clavulinaceae	s__Clavulinaceae_sp	Saprotroph-Symbiotroph	Ectomycorrhizal-Lichenized-Wood Saprotroph	Possible	Clavarioid	-	Some species form ectomycorrhizas, with fruit bodies in leaf litter and on soil. Others are probably saprobes associated with rotten wood (Cannon & Kirk 2007)	Cannon PF, Kirk PM. 2007. Fungal Families of the World. CAB International, Cambridge; Nelsen MP, et al. 2007. American Journal of Botany 94:1289-1296 (doi:10.3732/ajb.94.8.1289)
OTU715	20	16	49	d__Eukaryota	k__Fungi	p__unclassified_k__Fungi	c__unclassified_k__Fungi	o__unclassified_k__Fungi	f__unclassified_k__Fungi	g__unclassified_k__Fungi	s__unclassified_k__Fungi	-	-	-	-	-	Unassigned	-
OTU744	0	0	84	d__Eukaryota	k__Fungi	p__Ascomycota	c__Sordariomycetes	o__Sordariales	f__Lasiosphaeriaceae	g__unclassified_f__Lasiosphaeriaceae	s__unclassified_f__Lasiosphaeriaceae	Saprotroph	Undefined Saprotroph	Probable	Microfungus	-	Saprobes found dung, soil and rotting vegetation (Cannon & Kirk 2007)	Cannon PF, Kirk PM. 2007. Fungal Families of the World. CAB International, Cambridge
OTU1025	12	38	34	d__Eukaryota	k__Fungi	p__Ascomycota	c__unclassified_p__Ascomycota	o__unclassified_p__Ascomycota	f__unclassified_p__Ascomycota	g__unclassified_p__Ascomycota	s__unclassified_p__Ascomycota	-	-	-	-	-	Unassigned	-
OTU507	16	27	40	d__Eukaryota	k__Fungi	p__Ascomycota	c__Sordariomycetes	o__Incertae_sedis_c__Sordariomycetes	f__Apiosporaceae	g__Arthrinium	s__Arthrinium_phaeospermum	Saprotroph	Plant Saprotroph	Probable	-	-	Saprobic on dead plant parts, especially of palms, grasses etc., also isolated from soil (Cannon & Kirk 2007)	Cannon PF, Kirk PM. 2007. Fungal Families of the World. CAB International, Cambridge
OTU719	3	24	56	d__Eukaryota	k__Fungi	p__unclassified_k__Fungi	c__unclassified_k__Fungi	o__unclassified_k__Fungi	f__unclassified_k__Fungi	g__unclassified_k__Fungi	s__unclassified_k__Fungi	-	-	-	-	-	Unassigned	-
OTU216	0	83	0	d__Eukaryota	k__Fungi	p__Ascomycota	c__unclassified_p__Ascomycota	o__unclassified_p__Ascomycota	f__unclassified_p__Ascomycota	g__unclassified_p__Ascomycota	s__unclassified_p__Ascomycota	-	-	-	-	-	Unassigned	-
OTU6	44	29	9	d__Eukaryota	k__Fungi	p__Ascomycota	c__Sordariomycetes	o__unclassified_c__Sordariomycetes	f__unclassified_c__Sordariomycetes	g__unclassified_c__Sordariomycetes	s__unclassified_c__Sordariomycetes	-	-	-	-	-	Unassigned	-
OTU383	26	39	15	d__Eukaryota	k__Fungi	p__Ascomycota	c__Sordariomycetes	o__Xylariales	f__Incertae_sedis_o__Xylariales	g__Monosporascus	s__unclassified_g__Monosporascus	Pathotroph	Plant Pathogen	Probable	-	-	-	http://www.apsnet.org/publications/commonnames/Pages/default.aspx
OTU940	1	52	27	d__Eukaryota	k__Fungi	p__Ascomycota	c__Eurotiomycetes	o__Chaetothyriales	f__Chaetothyriaceae	g__Cyphellophora	s__Cyphellophora_europaea	Pathotroph-Symbiotroph	Epiphyte-Plant Pathogen	Possible	Microfungus	-	Epiphytic or biotrophic on living leaves, very little is known (Cannon & Kirk 2007)	Cannon PF, Kirk PM. 2007. Fungal Families of the World. CAB International, Cambridge
OTU518	12	63	5	d__Eukaryota	k__Fungi	p__Ascomycota	c__Dothideomycetes	o__Pleosporales	f__Incertae_sedis_o__Pleosporales	g__Paraphoma	s__Paraphoma_chrysanthemicola	-	-	-	-	-	Unassigned	-
OTU741	0	6	74	d__Eukaryota	k__Fungi	p__unclassified_k__Fungi	c__unclassified_k__Fungi	o__unclassified_k__Fungi	f__unclassified_k__Fungi	g__unclassified_k__Fungi	s__unclassified_k__Fungi	-	-	-	-	-	Unassigned	-
OTU391	5	5	69	d__Eukaryota	k__Fungi	p__Ascomycota	c__Eurotiomycetes	o__Eurotiales	f__Trichocomaceae	g__Aspergillus	s__Aspergillus_penicillioides	Saprotroph	Undefined Saprotroph	Possible	Microfungus	-	-	Sterkenburg E, et al. 2015. New Phytologist 207:1145-1158
OTU972	21	30	28	d__Eukaryota	k__Fungi	p__unclassified_k__Fungi	c__unclassified_k__Fungi	o__unclassified_k__Fungi	f__unclassified_k__Fungi	g__unclassified_k__Fungi	s__unclassified_k__Fungi	-	-	-	-	-	Unassigned	-
OTU26	6	41	31	d__Eukaryota	k__Fungi	p__Ascomycota	c__Eurotiomycetes	o__Onygenales	f__Onygenaceae	g__Auxarthron	s__Auxarthron_alboluteum	Saprotroph	Dung Saprotroph-Soil Saprotroph	Probable	Microfungus	-	Generally saprobic and keratinophilic, in soil or coprophilous, occasionally found on hair or horn (Cannon & Kirk 2007)	Cannon PF, Kirk PM. 2007. Fungal Families of the World. CAB International, Cambridge
OTU998	14	57	7	d__Eukaryota	k__Fungi	p__Ascomycota	c__Sordariomycetes	o__Hypocreales	f__Hypocreaceae	g__Trichoderma	s__unclassified_g__Trichoderma	Saprotroph	Undefined Saprotroph	Possible	Microfungus	-	-	Sterkenburg E, et al. 2015. New Phytologist 207:1145-1158
OTU253	12	45	21	d__Eukaryota	k__Fungi	p__unclassified_k__Fungi	c__unclassified_k__Fungi	o__unclassified_k__Fungi	f__unclassified_k__Fungi	g__unclassified_k__Fungi	s__unclassified_k__Fungi	-	-	-	-	-	Unassigned	-
OTU179	3	54	21	d__Eukaryota	k__Fungi	p__Ascomycota	c__unclassified_p__Ascomycota	o__unclassified_p__Ascomycota	f__unclassified_p__Ascomycota	g__unclassified_p__Ascomycota	s__unclassified_p__Ascomycota	-	-	-	-	-	Unassigned	-
OTU407	1	75	0	d__Eukaryota	k__Fungi	p__Ascomycota	c__Leotiomycetes	o__Helotiales	f__Helotiaceae	g__Articulospora	s__unclassified_g__Articulospora	Saprotroph	Undefined Saprotroph	Probable	-	-	-	Tedersoo L, et al. 2014. Science 346:1256688
OTU969	18	45	13	d__Eukaryota	k__Fungi	p__Ascomycota	c__Dothideomycetes	o__Pleosporales	f__Leptosphaeriaceae	g__Neosetophoma	s__Neosetophoma_samarorum	Saprotroph	Undefined Saprotroph	Probable	-	-	-	Tedersoo L, et al. 2014. Science 346:1256688
OTU100	14	50	10	d__Eukaryota	k__Fungi	p__Ascomycota	c__Eurotiomycetes	o__Chaetothyriales	f__Herpotrichiellaceae	g__Exophiala	s__Exophiala_equina	Pathotroph-Saprotroph	Animal Pathogen-Undefined Saprotroph	Probable	Facultative Yeast	-	-	Tedersoo L, et al. 2014. Science 346:1256688, Nagy GL, et al. 2014. Nature Communications 5:4471
OTU12	13	13	47	d__Eukaryota	k__Fungi	p__unclassified_k__Fungi	c__unclassified_k__Fungi	o__unclassified_k__Fungi	f__unclassified_k__Fungi	g__unclassified_k__Fungi	s__unclassified_k__Fungi	-	-	-	-	-	Unassigned	-
OTU851	18	25	29	d__Eukaryota	k__Fungi	p__unclassified_k__Fungi	c__unclassified_k__Fungi	o__unclassified_k__Fungi	f__unclassified_k__Fungi	g__unclassified_k__Fungi	s__unclassified_k__Fungi	-	-	-	-	-	Unassigned	-
OTU347	18	32	21	d__Eukaryota	k__Fungi	p__Ascomycota	c__Sordariomycetes	o__Hypocreales	f__Incertae_sedis_o__Hypocreales	g__Acremonium	s__Acremonium_persicinum	Pathogen-Saprotroph-Symbiotroph	Animal Pathogen-Endophyte-Fungal Parasite-Plant Pathogen-Wood Saprotroph	Possible	Microfungus	Soft Rot	Endophyte detection method-culture (Hanada et al. 2010, Del Olmo-Ruiz & Arnold 2014); Likely opportunistic human pathogen (Irinyi et al. 2015)	Duncan CG, Eslyn WE. 1966. Mycologia 58:642-64; Nilsson T. 1973. Studies on wood degradation and cellulolytic activity of microfungi. No. 104; Worrall JJ, et al. 1997. Mycologia 89: 199-219; Hanada RE, et al. 2010. Fungal Biology 114:901-910; Del Olmo-Ruiz M, Arnold AE. 2014. Mycologia 106:8-21; Tedersoo L, et al. 2014. Science 346:1256688; Irinyi L, et al. 2015. Medical Mycology 53:313-337
OTU362	11	52	7	d__Eukaryota	k__Fungi	p__unidentified_k__Fungi	c__unidentified_k__Fungi	o__unidentified_k__Fungi	f__unidentified_k__Fungi	g__unidentified_k__Fungi	s__Fungi_sp	-	-	-	-	-	Unassigned	-
OTU234	34	22	13	d__Eukaryota	k__Fungi	p__Ascomycota	c__Eurotiomycetes	o__Eurotiales	f__Trichocomaceae	g__Penicillium	s__unclassified_g__Penicillium	Saprotroph	Undefined Saprotroph	Possible	Microfungus	-	-	Sterkenburg E, et al. 2015. New Phytologist 207:1145-1158
OTU467	0	69	0	d__Eukaryota	k__Fungi	p__Basidiomycota	c__Agaricomycetes	o__Cantharellales	f__Ceratobasidiaceae	g__Ceratorhiza	s__Ceratorhiza_hydrophila	Pathotroph	Plant Pathogen	Probable	-	-	-	Tedersoo L, et al. 2014. Science 346:1256688
OTU759	29	23	17	d__Eukaryota	k__Fungi	p__Ascomycota	c__Sordariomycetes	o__Microascales	f__Microascaceae	g__Wardomyces	s__Wardomyces_inflatus	Saprotroph	Undefined Saprotroph	Probable	-	-	-	Tedersoo L, et al. 2014. Science 346:1256688 (doi:10.1126/science.1256688)
OTU1005	12	42	14	d__Eukaryota	k__Fungi	p__Basidiomycota	c__Agaricomycetes	o__Russulales	f__Russulaceae	g__Russula	s__Russula_crustosa	Symbiotroph	Ectomycorrhizal	Highly Probable	Agaricoid	-	-	Rinaldi AC, et al. 2008. Fungal Diversity 33:1-45; Tedersoo L, et al. 2010. Mycorrhiza 20:217-263; http://mycorrhizas.info/ecmf.html
OTU624	0	0	68	d__Eukaryota	k__Fungi	p__Ascomycota	c__Sordariomycetes	o__Xylariales	f__Incertae_sedis_o__Xylariales	g__Monosporascus	s__Monosporascus_cannonballus	Pathotroph	Plant Pathogen	Probable	-	-	-	http://www.apsnet.org/publications/commonnames/Pages/default.aspx
OTU737	6	18	44	d__Eukaryota	k__Fungi	p__unclassified_k__Fungi	c__unclassified_k__Fungi	o__unclassified_k__Fungi	f__unclassified_k__Fungi	g__unclassified_k__Fungi	s__unclassified_k__Fungi	-	-	-	-	-	Unassigned	-
OTU725	3	31	34	d__Eukaryota	k__Fungi	p__unidentified_k__Fungi	c__unidentified_k__Fungi	o__unidentified_k__Fungi	f__unidentified_k__Fungi	g__unidentified_k__Fungi	s__Fungi_sp	-	-	-	-	-	Unassigned	-
OTU499	4	40	23	d__Eukaryota	k__Fungi	p__Basidiomycota	c__Agaricomycetes	o__Agaricales	f__Entolomataceae	g__Entoloma	s__Entoloma_rusticoides	Pathotroph-Saprotroph-Symbiotroph	Ectomycorrhizal-Fungal Parasite-Soil Saprotroph-Undefined Saprotroph	Possible	Agaricoid	-	-	Rinaldi AC, et al. 2008. Fungal Diversity 33:1-45 (ECM/(not ECM); Tedersoo L, et al. 2010. Mycorrhiza 20:217-263 (sensu stricto); http://mycorrhizas.info/ecmf.html (ECM/(not ECM)
OTU502	0	67	0	d__Eukaryota	k__Fungi	p__Basidiomycota	c__Tremellomycetes	o__Tremellales	f__Incertae_sedis_o__Tremellales	g__Cryptococcus	s__Cryptococcus_carnescens	Pathotroph-Saprotroph-Symbiotroph	Fungal Parasite-Undefined Saprotroph	Possible	Tremelloid-Yeast	-	The order contains both teleomorphic and anamorphic species, most of the latter being yeasts	Sterkenburg E, et al. 2015. New Phytologist 207:1145-1158
OTU839	20	40	7	d__Eukaryota	k__Fungi	p__unclassified_k__Fungi	c__unclassified_k__Fungi	o__unclassified_k__Fungi	f__unclassified_k__Fungi	g__unclassified_k__Fungi	s__unclassified_k__Fungi	-	-	-	-	-	Unassigned	-
OTU1035	22	39	5	d__Eukaryota	k__Fungi	p__Ascomycota	c__Eurotiomycetes	o__Eurotiales	f__Trichocomaceae	g__Penicillium	s__unclassified_g__Penicillium	Saprotroph	Undefined Saprotroph	Possible	Microfungus	-	-	Sterkenburg E, et al. 2015. New Phytologist 207:1145-1158
OTU372	19	14	32	d__Eukaryota	k__Fungi	p__Ascomycota	c__Eurotiomycetes	o__Eurotiales	f__Trichocomaceae	g__Aspergillus	s__unclassified_g__Aspergillus	Saprotroph	Undefined Saprotroph	Possible	Microfungus	-	-	Sterkenburg E, et al. 2015. New Phytologist 207:1145-1158
OTU957	10	30	25	d__Eukaryota	k__Fungi	p__unclassified_k__Fungi	c__unclassified_k__Fungi	o__unclassified_k__Fungi	f__unclassified_k__Fungi	g__unclassified_k__Fungi	s__unclassified_k__Fungi	-	-	-	-	-	Unassigned	-
OTU450	0	54	11	d__Eukaryota	k__Fungi	p__unclassified_k__Fungi	c__unclassified_k__Fungi	o__unclassified_k__Fungi	f__unclassified_k__Fungi	g__unclassified_k__Fungi	s__unclassified_k__Fungi	-	-	-	-	-	Unassigned	-
OTU736	4	5	55	d__Eukaryota	k__Fungi	p__Ascomycota	c__Sordariomycetes	o__Sordariales	f__unclassified_o__Sordariales	g__unclassified_o__Sordariales	s__unclassified_o__Sordariales	-	-	-	-	-	Unassigned	-
OTU820	7	36	21	d__Eukaryota	k__Fungi	p__Basidiomycota	c__unclassified_p__Basidiomycota	o__unclassified_p__Basidiomycota	f__unclassified_p__Basidiomycota	g__unclassified_p__Basidiomycota	s__unclassified_p__Basidiomycota	-	-	-	-	-	Unassigned	-
OTU975	13	39	11	d__Eukaryota	k__Fungi	p__Ascomycota	c__Sordariomycetes	o__unclassified_c__Sordariomycetes	f__unclassified_c__Sordariomycetes	g__unclassified_c__Sordariomycetes	s__unclassified_c__Sordariomycetes	-	-	-	-	-	Unassigned	-
OTU717	0	7	56	d__Eukaryota	k__Fungi	p__unclassified_k__Fungi	c__unclassified_k__Fungi	o__unclassified_k__Fungi	f__unclassified_k__Fungi	g__unclassified_k__Fungi	s__unclassified_k__Fungi	-	-	-	-	-	Unassigned	-
OTU257	14	14	34	d__Eukaryota	k__Fungi	p__Ascomycota	c__Sordariomycetes	o__Coniochaetales	f__Coniochaetaceae	g__Lecythophora	s__Lecythophora_sp	Symbiotroph	Endophyte	Highly Probable	-	-	Dark Septate Endophyte, known from plant roots.	Taylor DL, et al. 2014. Ecological Monographs 84:3-20
OTU266	20	20	22	d__Eukaryota	k__Fungi	p__Ascomycota	c__Sordariomycetes	o__Hypocreales	f__Cordycipitaceae	g__Isaria	s__unclassified_g__Isaria	Saprotroph	Undefined Saprotroph	Possible	Microfungus	-	-	Sterkenburg E, et al. 2015. New Phytologist 207:1145-1158
OTU360	21	31	10	d__Eukaryota	k__Fungi	p__unclassified_k__Fungi	c__unclassified_k__Fungi	o__unclassified_k__Fungi	f__unclassified_k__Fungi	g__unclassified_k__Fungi	s__unclassified_k__Fungi	-	-	-	-	-	Unassigned	-
OTU905	12	36	14	d__Eukaryota	k__Fungi	p__unclassified_k__Fungi	c__unclassified_k__Fungi	o__unclassified_k__Fungi	f__unclassified_k__Fungi	g__unclassified_k__Fungi	s__unclassified_k__Fungi	-	-	-	-	-	Unassigned	-
OTU521	11	50	0	d__Eukaryota	k__Fungi	p__Ascomycota	c__Leotiomycetes	o__unclassified_c__Leotiomycetes	f__unclassified_c__Leotiomycetes	g__unclassified_c__Leotiomycetes	s__unclassified_c__Leotiomycetes	-	-	-	-	-	Unassigned	-
OTU245	5	24	32	d__Eukaryota	k__Fungi	p__Ascomycota	c__unclassified_p__Ascomycota	o__unclassified_p__Ascomycota	f__unclassified_p__Ascomycota	g__unclassified_p__Ascomycota	s__unclassified_p__Ascomycota	-	-	-	-	-	Unassigned	-
OTU703	58	1	2	d__Eukaryota	k__Fungi	p__unclassified_k__Fungi	c__unclassified_k__Fungi	o__unclassified_k__Fungi	f__unclassified_k__Fungi	g__unclassified_k__Fungi	s__unclassified_k__Fungi	-	-	-	-	-	Unassigned	-
OTU914	0	54	7	d__Eukaryota	k__Fungi	p__unclassified_k__Fungi	c__unclassified_k__Fungi	o__unclassified_k__Fungi	f__unclassified_k__Fungi	g__unclassified_k__Fungi	s__unclassified_k__Fungi	-	-	-	-	-	Unassigned	-
OTU67	10	39	12	d__Eukaryota	k__Fungi	p__unclassified_k__Fungi	c__unclassified_k__Fungi	o__unclassified_k__Fungi	f__unclassified_k__Fungi	g__unclassified_k__Fungi	s__unclassified_k__Fungi	-	-	-	-	-	Unassigned	-
OTU967	30	29	2	d__Eukaryota	k__Fungi	p__unclassified_k__Fungi	c__unclassified_k__Fungi	o__unclassified_k__Fungi	f__unclassified_k__Fungi	g__unclassified_k__Fungi	s__unclassified_k__Fungi	-	-	-	-	-	Unassigned	-
OTU72	7	43	10	d__Eukaryota	k__Fungi	p__Basidiomycota	c__Agaricomycetes	o__Polyporales	f__Ganodermataceae	g__Ganoderma	s__unclassified_g__Ganoderma	Pathotroph-Saprotroph	Plant Pathogen-Wood Saprotroph	Probable	Polyporoid	White Rot	Lignicolous, causing sometimes agressive white rots of timber (Cannon & Kirk 2007)	Cannon PF, Kirk PM. 2007. Fungal Families of the World. CAB International, Cambridge
OTU745	0	0	60	d__Eukaryota	k__Fungi	p__Ascomycota	c__Eurotiomycetes	o__Chaetothyriales	f__Incertae_sedis_o__Chaetothyriales	g__Bradymyces	s__Bradymyces_oncorhynchi	-	-	-	-	-	Unassigned	-
OTU271	2	1	56	d__Eukaryota	k__Fungi	p__Basidiomycota	c__Agaricomycetes	o__Agaricales	f__Clavariaceae	g__unclassified_f__Clavariaceae	s__unclassified_f__Clavariaceae	Saprotroph-Symbiotroph	Lichenized-Undefined Saprotroph	Probable	Clavarioid	-	Most species are presumed saprobic on the ground or rotten wood, but many Multiclavula species are lichenized with green algae (Cannon & Kirk 2007)	Cannon PF, Kirk PM. 2007. Fungal Families of the World. CAB International, Cambridge
OTU800	6	12	41	d__Eukaryota	k__Fungi	p__Ascomycota	c__Dothideomycetes	o__Pleosporales	f__Phaeosphaeriaceae	g__Stagonospora	s__Stagonospora_sp	Pathotroph	Plant Pathogen	Probable	Microfungus	-	-	Tedersoo L, et al. 2014. Science 346:1256688
OTU844	8	51	0	d__Eukaryota	k__Fungi	p__Ascomycota	c__Dothideomycetes	o__Pleosporales	f__Pleosporaceae	g__Stemphylium	s__Stemphylium_herbarum	Pathotroph-Saprotroph	Plant Pathogen-Wood Saprotroph	Highly Probable	-	Soft Rot	-	Duncan CG, Eslyn WE. 1966. Mycologia 58:642-664; Seehann G, et al. 1975. List of Fungi in Soft-Rot Tissue Tests. Institute fur Holzbiologie und Holzschutz, Bundesforschungsanstalt fur Forst - und Holzwirtshaft, Hamburg - Lohbrugge, Germany; Costa IPMW, et al. 2012. Mycotaxon 119:26; Tedersoo L, et al. 2014. Science 346:1256688; http://www.apsnet.org/publications/commonnames/Pages/default.aspx
OTU320	21	27	11	d__Eukaryota	k__Fungi	p__unclassified_k__Fungi	c__unclassified_k__Fungi	o__unclassified_k__Fungi	f__unclassified_k__Fungi	g__unclassified_k__Fungi	s__unclassified_k__Fungi	-	-	-	-	-	Unassigned	-
OTU578	17	0	42	d__Eukaryota	k__Fungi	p__unclassified_k__Fungi	c__unclassified_k__Fungi	o__unclassified_k__Fungi	f__unclassified_k__Fungi	g__unclassified_k__Fungi	s__unclassified_k__Fungi	-	-	-	-	-	Unassigned	-
OTU289	8	0	50	d__Eukaryota	k__Fungi	p__Ascomycota	c__Sordariomycetes	o__Incertae_sedis_c__Sordariomycetes	f__Glomerellaceae	g__Colletotrichum	s__unclassified_g__Colletotrichum	Pathotroph-Symbiotroph	Endophyte-Plant Pathogen	Probable	Microfungus	-	-	Costa IPMW, et al. 2012. Mycotaxon 119:26; Tedersoo L, et al. 2014. Science 346:1256688; http://www.apsnet.org/publications/commonnames/Pages/default.aspx
OTU704	18	13	27	d__Eukaryota	k__Fungi	p__unclassified_k__Fungi	c__unclassified_k__Fungi	o__unclassified_k__Fungi	f__unclassified_k__Fungi	g__unclassified_k__Fungi	s__unclassified_k__Fungi	-	-	-	-	-	Unassigned	-
OTU173	0	29	28	d__Eukaryota	k__Fungi	p__unclassified_k__Fungi	c__unclassified_k__Fungi	o__unclassified_k__Fungi	f__unclassified_k__Fungi	g__unclassified_k__Fungi	s__unclassified_k__Fungi	-	-	-	-	-	Unassigned	-
OTU577	9	47	0	d__Eukaryota	k__Fungi	p__Ascomycota	c__Dothideomycetes	o__Pleosporales	f__unclassified_o__Pleosporales	g__unclassified_o__Pleosporales	s__unclassified_o__Pleosporales	-	-	-	-	-	Unassigned	-
OTU979	1	55	0	d__Eukaryota	k__Fungi	p__Ascomycota	c__Leotiomycetes	o__Helotiales	f__Incertae_sedis_o__Helotiales	g__unclassified_f__Incertae_sedis_o__Helotiales	s__unclassified_f__Incertae_sedis_o__Helotiales	-	-	-	-	-	Unassigned	-
OTU1001	1	55	0	d__Eukaryota	k__Fungi	p__Ascomycota	c__unclassified_p__Ascomycota	o__unclassified_p__Ascomycota	f__unclassified_p__Ascomycota	g__unclassified_p__Ascomycota	s__unclassified_p__Ascomycota	-	-	-	-	-	Unassigned	-
OTU476	0	55	0	d__Eukaryota	k__Fungi	p__Basidiomycota	c__Agaricomycetes	o__Cantharellales	f__Ceratobasidiaceae	g__Ceratorhiza	s__Ceratorhiza_hydrophila	Pathotroph	Plant Pathogen	Probable	-	-	-	Tedersoo L, et al. 2014. Science 346:1256688
OTU934	0	55	0	d__Eukaryota	k__Fungi	p__Ascomycota	c__Sordariomycetes	o__Incertae_sedis_c__Sordariomycetes	f__Glomerellaceae	g__Colletotrichum	s__Colletotrichum_cliviae	Pathotroph-Symbiotroph	Endophyte-Plant Pathogen	Probable	Microfungus	-	-	Costa IPMW, et al. 2012. Mycotaxon 119:26; Tedersoo L, et al. 2014. Science 346:1256688; http://www.apsnet.org/publications/commonnames/Pages/default.aspx
OTU175	2	41	12	d__Eukaryota	k__Fungi	p__unclassified_k__Fungi	c__unclassified_k__Fungi	o__unclassified_k__Fungi	f__unclassified_k__Fungi	g__unclassified_k__Fungi	s__unclassified_k__Fungi	-	-	-	-	-	Unassigned	-
OTU877	7	29	19	d__Eukaryota	k__Fungi	p__unclassified_k__Fungi	c__unclassified_k__Fungi	o__unclassified_k__Fungi	f__unclassified_k__Fungi	g__unclassified_k__Fungi	s__unclassified_k__Fungi	-	-	-	-	-	Unassigned	-
OTU229	10	30	14	d__Eukaryota	k__Fungi	p__Ascomycota	c__Sordariomycetes	o__Hypocreales	f__Nectriaceae	g__Fusarium	s__Fusarium_concolor	Pathotroph-Saprotroph-Symbiotroph	Animal Pathogen-Endophyte-Lichen Parasite-Plant Pathogen-Soil Saprotroph-Wood Saprotroph	Possible	Microfungus	-	Likely opportunistic human pathogen (Irinyi et al. 2015)	Duncan CG, Eslyn WE. 1966. Mycologia 58:642-664; Seehann G, et al. 1975. List of Fungi in Soft-Rot Tissue Tests. Institute fur Holzbiologie und Holzschutz, Bundesforschungsanstalt fur Forst - und Holzwirtshaft, Hamburg - Lohbrugge, Germany; Costa IPMW, et al. 2012. Mycotaxon 119:26; Tedersoo L, et al. 2014. Science 346:1256688; Irinyi L, et al. 2015. Medical Mycology 53:313-337; Schroers et al. 2…
OTU307	13	4	37	d__Eukaryota	k__Fungi	p__Ascomycota	c__Dothideomycetes	o__Pleosporales	f__Pleosporaceae	g__Bipolaris	s__Bipolaris_sp	Pathotroph	Plant Pathogen	Probable	-	-	-	Tedersoo L, et al. 2014. Science 346:1256688
OTU343	53	0	1	d__Eukaryota	k__Fungi	p__Ascomycota	c__Dothideomycetes	o__Pleosporales	f__Leptosphaeriaceae	g__Plenodomus	s__unclassified_g__Plenodomus	Saprotroph	Undefined Saprotroph	Probable	-	-	-	Tedersoo L, et al. 2014. Science 346:1256688
OTU937	0	5	49	d__Eukaryota	k__Fungi	p__Ascomycota	c__Sordariomycetes	o__Sordariales	f__Lasiosphaeriaceae	g__Cladorrhinum	s__Cladorrhinum_sp	Pathotroph-Saprotroph-Symbiotroph	Animal Pathogen-Dung Saprotroph-Endophyte-Plant Saprotroph-Soil Saprotroph-Wood Saprotroph	Probable	Microfungus	Soft Rot	Reported in soils (including agricultural) as saprotrophs on dung or plant material, or in roots as endophytes, while some species are associated with human and animal opportunistic diseases (Carmaran et al.2015)	Seehann G, et al. 1975. List of Fungi in Soft-Rot Tissue Tests. Institute fur Holzbiologie und Holzschutz, Bundesforschungsanstalt fur Forst - und Holzwirtshaft, Hamburg - Lohbrugge, Germany; Carmaran CC, et al.2015. Mycological Progress 14:94; Irinyi L, et al. 2015. Medical Mycology 53:313-337
OTU833	2	52	0	d__Eukaryota	k__Fungi	p__Ascomycota	c__Dothideomycetes	o__Capnodiales	f__unidentified_o__Capnodiales	g__unidentified_o__Capnodiales	s__Capnodiales_sp	-	-	-	-	-	Unassigned	-
OTU184	0	54	0	d__Eukaryota	k__Fungi	p__unclassified_k__Fungi	c__unclassified_k__Fungi	o__unclassified_k__Fungi	f__unclassified_k__Fungi	g__unclassified_k__Fungi	s__unclassified_k__Fungi	-	-	-	-	-	Unassigned	-
OTU727	0	0	54	d__Eukaryota	k__Fungi	p__unclassified_k__Fungi	c__unclassified_k__Fungi	o__unclassified_k__Fungi	f__unclassified_k__Fungi	g__unclassified_k__Fungi	s__unclassified_k__Fungi	-	-	-	-	-	Unassigned	-
OTU389	4	45	4	d__Eukaryota	k__Fungi	p__Ascomycota	c__Dothideomycetes	o__Capnodiales	f__Mycosphaerellaceae	g__Mycosphaerella	s__Mycosphaerella_tassiana	Pathotroph	Plant Pathogen	Probable	Microfungus	-	-	Tedersoo L, et al. 2014. Science 346:1256688
OTU62	39	11	3	d__Eukaryota	k__Fungi	p__Ascomycota	c__Eurotiomycetes	o__Eurotiales	f__Trichocomaceae	g__Aspergillus	s__Aspergillus_pseudonomius	Saprotroph	Undefined Saprotroph	Possible	Microfungus	-	-	Sterkenburg E, et al. 2015. New Phytologist 207:1145-1158
OTU850	4	36	13	d__Eukaryota	k__Fungi	p__Ascomycota	c__Dothideomycetes	o__Pleosporales	f__Sporormiaceae	g__Preussia	s__Preussia_terricola	Saprotroph	Dung Saprotroph-Plant Saprotroph	Probable	Microfungus	-	Saprobic, associated with dung and rotting vegetation (Cannon & Kirk 2007)	Cannon PF, Kirk PM. 2007. Fungal Families of the World. CAB International, Cambridge
OTU261	16	25	12	d__Eukaryota	k__Fungi	p__Ascomycota	c__Sordariomycetes	o__unclassified_c__Sordariomycetes	f__unclassified_c__Sordariomycetes	g__unclassified_c__Sordariomycetes	s__unclassified_c__Sordariomycetes	-	-	-	-	-	Unassigned	-
OTU837	3	38	12	d__Eukaryota	k__Fungi	p__Ascomycota	c__unclassified_p__Ascomycota	o__unclassified_p__Ascomycota	f__unclassified_p__Ascomycota	g__unclassified_p__Ascomycota	s__unclassified_p__Ascomycota	-	-	-	-	-	Unassigned	-
OTU510	1	28	24	d__Eukaryota	k__Fungi	p__unclassified_k__Fungi	c__unclassified_k__Fungi	o__unclassified_k__Fungi	f__unclassified_k__Fungi	g__unclassified_k__Fungi	s__unclassified_k__Fungi	-	-	-	-	-	Unassigned	-
OTU132	22	16	14	d__Eukaryota	k__Fungi	p__Zygomycota	c__Incertae_sedis_p__Zygomycota	o__Mortierellales	f__Mortierellaceae	g__Mortierella	s__Mortierella_oligospora	Saprotroph-Symbiotroph	Endophyte-Litter Saprotroph-Soil Saprotroph-Undefined Saprotroph	Possible	Microfungus	-	Saprobic in soil and thus frequenctly isolated from soil and material contaminated with soil such as hay or rotten silage and spoil tips (Cannon & Kirk 2007)	Cannon PF, Kirk PM. 2007. Fungal Families of the World. CAB International, Cambridge; Purahong W, et al. 2016. Molecular Ecology 25:4059-4074
OTU238	4	4	44	d__Eukaryota	k__Fungi	p__unclassified_k__Fungi	c__unclassified_k__Fungi	o__unclassified_k__Fungi	f__unclassified_k__Fungi	g__unclassified_k__Fungi	s__unclassified_k__Fungi	-	-	-	-	-	Unassigned	-
OTU243	17	18	17	d__Eukaryota	k__Fungi	p__unclassified_k__Fungi	c__unclassified_k__Fungi	o__unclassified_k__Fungi	f__unclassified_k__Fungi	g__unclassified_k__Fungi	s__unclassified_k__Fungi	-	-	-	-	-	Unassigned	-
OTU57	15	27	10	d__Eukaryota	k__Fungi	p__unclassified_k__Fungi	c__unclassified_k__Fungi	o__unclassified_k__Fungi	f__unclassified_k__Fungi	g__unclassified_k__Fungi	s__unclassified_k__Fungi	-	-	-	-	-	Unassigned	-
OTU68	9	26	17	d__Eukaryota	k__Fungi	p__unclassified_k__Fungi	c__unclassified_k__Fungi	o__unclassified_k__Fungi	f__unclassified_k__Fungi	g__unclassified_k__Fungi	s__unclassified_k__Fungi	-	-	-	-	-	Unassigned	-
OTU298	15	6	31	d__Eukaryota	k__Fungi	p__unclassified_k__Fungi	c__unclassified_k__Fungi	o__unclassified_k__Fungi	f__unclassified_k__Fungi	g__unclassified_k__Fungi	s__unclassified_k__Fungi	-	-	-	-	-	Unassigned	-
OTU117	11	28	12	d__Eukaryota	k__Fungi	p__Ascomycota	c__Sordariomycetes	o__Microascales	f__Microascaceae	g__unidentified_f__Microascaceae	s__Microascaceae_sp	Pathotroph-Saprotroph-Symbiotroph	Animal Pathogen-Endophyte-Plant Pathogen-Undefined Saprotroph	Possible	Microfungus	-	Saprobic in soil or rotting vegetation, some species heat-tolerant and associatated with silage and compost, a few associated with humans and animals (Cannon & Kirk 2007)	Cannon PF, Kirk PM. 2007. Fungal Families of the World. CAB International, Cambridge
OTU723	0	2	49	d__Eukaryota	k__Fungi	p__unclassified_k__Fungi	c__unclassified_k__Fungi	o__unclassified_k__Fungi	f__unclassified_k__Fungi	g__unclassified_k__Fungi	s__unclassified_k__Fungi	-	-	-	-	-	Unassigned	-
OTU500	0	51	0	d__Eukaryota	k__Fungi	p__Basidiomycota	c__Microbotryomycetes	o__Leucosporidiales	f__Leucosporidiaceae	g__unclassified_f__Leucosporidiaceae	s__unclassified_f__Leucosporidiaceae	-	-	-	-	-	Unassigned	-
OTU255	6	17	27	d__Eukaryota	k__Fungi	p__Basidiomycota	c__Agaricomycetes	o__Russulales	f__Russulaceae	g__unclassified_f__Russulaceae	s__unclassified_f__Russulaceae	Symbiotroph	Ectomycorrhizal	Probable	Agaricoid-Corticioid-Gasteroid-Secotioid	-	The genera Lactarius, Lactifluus, Multifurca and Russula form a mutualistic ectomycorrhizal root symbiosis with trees and shrubs, while the corticioid species in Boidinia, Gloeopeniophorella, and Pseudoxenasma are saprotrophic, wood-degrading fungi.	Larsson E, K-H Larsson. 2003. Mycologia 95:1037-1065
OTU834	0	46	4	d__Eukaryota	k__Fungi	p__Ascomycota	c__unclassified_p__Ascomycota	o__unclassified_p__Ascomycota	f__unclassified_p__Ascomycota	g__unclassified_p__Ascomycota	s__unclassified_p__Ascomycota	-	-	-	-	-	Unassigned	-
OTU1045	45	5	0	d__Eukaryota	k__Fungi	p__unclassified_k__Fungi	c__unclassified_k__Fungi	o__unclassified_k__Fungi	f__unclassified_k__Fungi	g__unclassified_k__Fungi	s__unclassified_k__Fungi	-	-	-	-	-	Unassigned	-
OTU193	19	16	14	d__Eukaryota	k__Fungi	p__Basidiomycota	c__Agaricomycetes	o__Agaricales	f__Psathyrellaceae	g__Psathyrella	s__Psathyrella_candolleana	Saprotroph	Wood Saprotroph	Probable	Agaricoid	-	-	Tedersoo L, et al. 2014. Science 346:1256688
OTU479	1	40	8	d__Eukaryota	k__Fungi	p__Ascomycota	c__Dothideomycetes	o__Pleosporales	f__Incertae_sedis_o__Pleosporales	g__Stagonosporopsis	s__unclassified_g__Stagonosporopsis	Pathotroph	Plant Pathogen	Probable	-	-	-	http://www.apsnet.org/publications/commonnames/Pages/default.aspx
OTU779	49	0	0	d__Eukaryota	k__Fungi	p__unclassified_k__Fungi	c__unclassified_k__Fungi	o__unclassified_k__Fungi	f__unclassified_k__Fungi	g__unclassified_k__Fungi	s__unclassified_k__Fungi	-	-	-	-	-	Unassigned	-
OTU845	0	49	0	d__Eukaryota	k__Fungi	p__unclassified_k__Fungi	c__unclassified_k__Fungi	o__unclassified_k__Fungi	f__unclassified_k__Fungi	g__unclassified_k__Fungi	s__unclassified_k__Fungi	-	-	-	-	-	Unassigned	-
OTU285	5	26	17	d__Eukaryota	k__Fungi	p__Zygomycota	c__Incertae_sedis_p__Zygomycota	o__Mortierellales	f__Mortierellaceae	g__Mortierella	s__Mortierella_capitata	Saprotroph-Symbiotroph	Endophyte-Litter Saprotroph-Soil Saprotroph-Undefined Saprotroph	Possible	Microfungus	-	Saprobic in soil and thus frequenctly isolated from soil and material contaminated with soil such as hay or rotten silage and spoil tips (Cannon & Kirk 2007)	Cannon PF, Kirk PM. 2007. Fungal Families of the World. CAB International, Cambridge; Purahong W, et al. 2016. Molecular Ecology 25:4059-4074
OTU886	1	35	12	d__Eukaryota	k__Fungi	p__Ascomycota	c__unclassified_p__Ascomycota	o__unclassified_p__Ascomycota	f__unclassified_p__Ascomycota	g__unclassified_p__Ascomycota	s__unclassified_p__Ascomycota	-	-	-	-	-	Unassigned	-
OTU131	12	19	17	d__Eukaryota	k__Fungi	p__Basidiomycota	c__Agaricomycetes	o__Boletales	f__Coniophoraceae	g__unclassified_f__Coniophoraceae	s__unclassified_f__Coniophoraceae	-	-	-	-	-	Unassigned	-
OTU1061	20	27	0	d__Eukaryota	k__Fungi	p__Basidiomycota	c__Agaricomycetes	o__Russulales	f__Russulaceae	g__Russula	s__unclassified_g__Russula	Symbiotroph	Ectomycorrhizal	Highly Probable	Agaricoid	-	-	Rinaldi AC, et al. 2008. Fungal Diversity 33:1-45; Tedersoo L, et al. 2010. Mycorrhiza 20:217-263; http://mycorrhizas.info/ecmf.html
OTU434	10	24	13	d__Eukaryota	k__Fungi	p__Ascomycota	c__Sordariomycetes	o__Microascales	f__Halosphaeriaceae	g__unidentified_f__Halosphaeriaceae	s__Halosphaeriaceae_sp	Saprotroph	Undefined Saprotroph-Wood Saprotroph	Probable	Microfungus	-	Found in aquatic habitats, mostly in marine environments; saprobic on submerged or intertidal wood, occasionally associated with sand grains and similar substrata (Cannon & Kirk 2007)	Cannon PF, Kirk PM. 2007. Fungal Families of the World. CAB International, Cambridge
OTU1052	47	0	0	d__Eukaryota	k__Fungi	p__unclassified_k__Fungi	c__unclassified_k__Fungi	o__unclassified_k__Fungi	f__unclassified_k__Fungi	g__unclassified_k__Fungi	s__unclassified_k__Fungi	-	-	-	-	-	Unassigned	-
OTU730	0	0	46	d__Eukaryota	k__Fungi	p__unclassified_k__Fungi	c__unclassified_k__Fungi	o__unclassified_k__Fungi	f__unclassified_k__Fungi	g__unclassified_k__Fungi	s__unclassified_k__Fungi	-	-	-	-	-	Unassigned	-
OTU768	29	0	17	d__Eukaryota	k__Fungi	p__unclassified_k__Fungi	c__unclassified_k__Fungi	o__unclassified_k__Fungi	f__unclassified_k__Fungi	g__unclassified_k__Fungi	s__unclassified_k__Fungi	-	-	-	-	-	Unassigned	-
OTU873	1	35	9	d__Eukaryota	k__Fungi	p__Ascomycota	c__Eurotiomycetes	o__Eurotiales	f__Trichocomaceae	g__Penicillium	s__unclassified_g__Penicillium	Saprotroph	Undefined Saprotroph	Possible	Microfungus	-	-	Sterkenburg E, et al. 2015. New Phytologist 207:1145-1158
OTU964	0	45	0	d__Eukaryota	k__Fungi	p__Ascomycota	c__Pezizomycetes	o__Pezizales	f__Pyronemataceae	g__Sphaerosporella	s__Sphaerosporella_sp	Symbiotroph	Ectomycorrhizal	Highly Probable	-	-	-	Rinaldi AC, et al. 2008. Fungal Diversity 33:1-45; Tedersoo L, et al. 2010. Mycorrhiza 20:217-263; http://mycorrhizas.info/ecmf.html
OTU1	9	23	13	d__Eukaryota	k__Fungi	p__Ascomycota	c__unclassified_p__Ascomycota	o__unclassified_p__Ascomycota	f__unclassified_p__Ascomycota	g__unclassified_p__Ascomycota	s__unclassified_p__Ascomycota	-	-	-	-	-	Unassigned	-
OTU1048	28	0	17	d__Eukaryota	k__Fungi	p__unclassified_k__Fungi	c__unclassified_k__Fungi	o__unclassified_k__Fungi	f__unclassified_k__Fungi	g__unclassified_k__Fungi	s__unclassified_k__Fungi	-	-	-	-	-	Unassigned	-
OTU144	33	0	11	d__Eukaryota	k__Fungi	p__Ascomycota	c__Leotiomycetes	o__Erysiphales	f__Erysiphaceae	g__Erysiphe	s__Erysiphe_convolvuli	Pathotroph	Plant Pathogen	Probable	Microfungus	-	-	Tedersoo L, et al. 2014. Science 346:1256688
OTU855	0	44	0	d__Eukaryota	k__Fungi	p__Ascomycota	c__Sordariomycetes	o__Xylariales	f__Xylariaceae	g__Creosphaeria	s__Creosphaeria_sassafras	Saprotroph	Undefined Saprotroph	Probable	-	-	-	Tedersoo L, et al. 2014. Science 346:1256688
OTU888	3	38	3	d__Eukaryota	k__Fungi	p__Ascomycota	c__Sordariomycetes	o__Xylariales	f__Xylariaceae	g__unclassified_f__Xylariaceae	s__unclassified_f__Xylariaceae	Pathotroph-Saprotroph-Symbiotroph	Dung Saprotroph-Endophyte-Plant Pathogen-Undefined Saprotroph	Probable	Xylarioid	-	Saprobes or weak pathogens, many endophytes, mainly in wood and bark, occasionally in soil and dung (Cannon & Kirk 2007)	Cannon PF, Kirk PM. 2007. Fungal Families of the World. CAB International, Cambridge
OTU832	3	18	23	d__Eukaryota	k__Fungi	p__unclassified_k__Fungi	c__unclassified_k__Fungi	o__unclassified_k__Fungi	f__unclassified_k__Fungi	g__unclassified_k__Fungi	s__unclassified_k__Fungi	-	-	-	-	-	Unassigned	-
OTU495	0	44	0	d__Eukaryota	k__Fungi	p__Ascomycota	c__Dothideomycetes	o__Pleosporales	f__Incertae_sedis_o__Pleosporales	g__unclassified_f__Incertae_sedis_o__Pleosporales	s__unclassified_f__Incertae_sedis_o__Pleosporales	-	-	-	-	-	Unassigned	-
OTU784	43	0	0	d__Eukaryota	k__Fungi	p__Ascomycota	c__Eurotiomycetes	o__Chaetothyriales	f__Herpotrichiellaceae	g__unidentified_f__Herpotrichiellaceae	s__Herpotrichiellaceae_sp	Pathotroph-Saprotroph	Animal Pathogen-Fungal Parasite-Undefined Saprotroph	Probable	Facultative Yeast-Microfungus	-	Mostly saprobic on plants or other fungi, isolated from soil etc., and from medical sources (Cannon & Kirk 2007)	Cannon PF, Kirk PM. 2007. Fungal Families of the World. CAB International, Cambridge
OTU966	4	28	11	d__Eukaryota	k__Fungi	p__Ascomycota	c__Sordariomycetes	o__Hypocreales	f__Incertae_sedis_o__Hypocreales	g__Trichothecium	s__Trichothecium_crotocinigenum	Pathotroph	Plant Pathogen	Probable	-	-	-	http://www.apsnet.org/publications/commonnames/Pages/default.aspx
OTU729	9	0	34	d__Eukaryota	k__Fungi	p__unclassified_k__Fungi	c__unclassified_k__Fungi	o__unclassified_k__Fungi	f__unclassified_k__Fungi	g__unclassified_k__Fungi	s__unclassified_k__Fungi	-	-	-	-	-	Unassigned	-
OTU968	31	11	0	d__Eukaryota	k__Fungi	p__Ascomycota	c__Sordariomycetes	o__Incertae_sedis_c__Sordariomycetes	f__Glomerellaceae	g__Colletotrichum	s__Colletotrichum_lilii	Pathotroph-Symbiotroph	Endophyte-Plant Pathogen	Probable	Microfungus	-	-	Costa IPMW, et al. 2012. Mycotaxon 119:26; Tedersoo L, et al. 2014. Science 346:1256688; http://www.apsnet.org/publications/commonnames/Pages/default.aspx
OTU616	0	42	0	d__Eukaryota	k__Fungi	p__Basidiomycota	c__Tremellomycetes	o__Cystofilobasidiales	f__Incertae_sedis_o__Cystofilobasidiales	g__Mrakiella	s__Mrakiella_aquatica	-	-	-	-	-	Unassigned	-
OTU921	8	26	7	d__Eukaryota	k__Fungi	p__Ascomycota	c__Sordariomycetes	o__unclassified_c__Sordariomycetes	f__unclassified_c__Sordariomycetes	g__unclassified_c__Sordariomycetes	s__unclassified_c__Sordariomycetes	-	-	-	-	-	Unassigned	-
OTU250	1	21	19	d__Eukaryota	k__Fungi	p__Ascomycota	c__unclassified_p__Ascomycota	o__unclassified_p__Ascomycota	f__unclassified_p__Ascomycota	g__unclassified_p__Ascomycota	s__unclassified_p__Ascomycota	-	-	-	-	-	Unassigned	-
OTU201	40	0	0	d__Eukaryota	k__Fungi	p__Ascomycota	c__Sordariomycetes	o__Xylariales	f__Xylariaceae	g__Daldinia	s__unclassified_g__Daldinia	Saprotroph	Undefined Saprotroph	Probable	-	-	-	Tedersoo L, et al. 2014. Science 346:1256688
OTU330	9	10	21	d__Eukaryota	k__Fungi	p__Ascomycota	c__Dothideomycetes	o__Capnodiales	f__Davidiellaceae	g__Cladosporium	s__Cladosporium_adianticola	Pathotroph-Saprotroph-Symbiotroph	Animal Pathogen-Endophyte-Lichen Parasite-Plant Pathogen-Wood Saprotroph	Possible	Microfungus	-	-	Seehann G, et al. 1975. List of Fungi in Soft-Rot Tissue Tests. Institute fur Holzbiologie und Holzschutz, Bundesforschungsanstalt fur Forst - und Holzwirtshaft, Hamburg - Lohbrugge, Germany; Lawrey JD, Diederich P. 2016. URL: http://www.lichenicolous.net [24 May 2017]; http://www.apsnet.org/publications/commonnames/Pages/default.aspx
OTU701	1	2	37	d__Eukaryota	k__Fungi	p__Ascomycota	c__Saccharomycetes	o__Saccharomycetales	f__Saccharomycopsidaceae	g__Saccharomycopsis	s__Saccharomycopsis_fibuligera	Saprotroph	Undefined Saprotroph	Possible	Yeast	-	-	Sterkenburg E, et al. 2015. New Phytologist 207:1145-1158
OTU1026	4	4	32	d__Eukaryota	k__Fungi	p__Chytridiomycota	c__Chytridiomycetes	o__unclassified_c__Chytridiomycetes	f__unclassified_c__Chytridiomycetes	g__unclassified_c__Chytridiomycetes	s__unclassified_c__Chytridiomycetes	-	-	-	-	-	Unassigned	-
OTU7	5	25	10	d__Eukaryota	k__Fungi	p__Basidiomycota	c__Tremellomycetes	o__Cystofilobasidiales	f__Cystofilobasidiaceae	g__Guehomyces	s__Guehomyces_pullulans	-	-	-	-	-	Unassigned	-
OTU1003	1	37	1	d__Eukaryota	k__Fungi	p__Ascomycota	c__Leotiomycetes	o__Incertae_sedis_c__Leotiomycetes	f__Myxotrichaceae	g__Oidiodendron	s__Oidiodendron_truncatum	Pathotroph-Symbiotroph	Ericoid Mycorrhizal	Probable	Dark Septate Endophyte	-	-	Newsham 2011. New Phytologist 190:783-793 (as DSE)
OTU945	0	22	17	d__Eukaryota	k__Fungi	p__Ascomycota	c__Eurotiomycetes	o__Onygenales	f__unidentified_o__Onygenales	g__unidentified_o__Onygenales	s__Onygenales_sp	-	-	-	-	-	Unassigned	-
OTU742	1	5	33	d__Eukaryota	k__Fungi	p__unclassified_k__Fungi	c__unclassified_k__Fungi	o__unclassified_k__Fungi	f__unclassified_k__Fungi	g__unclassified_k__Fungi	s__unclassified_k__Fungi	-	-	-	-	-	Unassigned	-
OTU135	19	11	8	d__Eukaryota	k__Fungi	p__Ascomycota	c__Eurotiomycetes	o__Onygenales	f__Gymnoascaceae	g__Gymnoascus	s__Gymnoascus_sp	Saprotroph	Undefined Saprotroph	Probable	-	-	-	Tedersoo L, et al. 2014. Science 346:1256688
OTU263	4	13	21	d__Eukaryota	k__Fungi	p__Basidiomycota	c__Agaricomycetes	o__Atheliales	f__Atheliaceae	g__Piloderma	s__Piloderma_lanatum	Symbiotroph	Ectomycorrhizal	Highly Probable	Corticioid	-	-	Rinaldi AC, et al. 2008. Fungal Diversity 33:1-45; Tedersoo L, et al. 2010. Mycorrhiza 20:217-263; http://mycorrhizas.info/ecmf.html
OTU897	3	25	10	d__Eukaryota	k__Fungi	p__Ascomycota	c__Eurotiomycetes	o__Onygenales	f__Ajellomycetaceae	g__unclassified_f__Ajellomycetaceae	s__unclassified_f__Ajellomycetaceae	Pathotroph-Saprotroph	Animal Pathogen-Undefined Saprotroph	Probable	-	-	Facultative pathogens of human and other mammals, with saprobic phases colonizing soil, dung, dead wood etc., especially in arid conditions (Cannon & Kirk 2007); This family contains most of the serious (non-opportunistic) human pathogenic fungi, sometimes affecting healthy as well as immunocompromised people especially in the netropics (Cannon & Kirk 2007)	Cannon PF, Kirk PM. 2007. Fungal Families of the World. CAB International, Cambridge
OTU564	0	0	38	d__Eukaryota	k__Fungi	p__unclassified_k__Fungi	c__unclassified_k__Fungi	o__unclassified_k__Fungi	f__unclassified_k__Fungi	g__unclassified_k__Fungi	s__unclassified_k__Fungi	-	-	-	-	-	Unassigned	-
OTU916	4	34	0	d__Eukaryota	k__Fungi	p__Basidiomycota	c__Agaricomycetes	o__unclassified_c__Agaricomycetes	f__unclassified_c__Agaricomycetes	g__unclassified_c__Agaricomycetes	s__unclassified_c__Agaricomycetes	-	-	-	-	-	Unassigned	-
OTU376	5	28	4	d__Eukaryota	k__Fungi	p__Ascomycota	c__Sordariomycetes	o__Sordariales	f__Chaetomiaceae	g__unclassified_f__Chaetomiaceae	s__unclassified_f__Chaetomiaceae	Pathotroph-Saprotroph-Symbiotroph	Animal Pathogen-Dung Saprotroph-Endophyte-Epiphyte-Plant Saprotroph-Wood Saprotroph	Possible	Microfungus	Soft Rot	Saprobic, acting as key decay organisms of plant materials and plant-derived commodities (Cannon & Kirk 2007); Epiphyte detection method-culture (Massimo et al. 2015); Endophyte detection method-culture (Busby et al. 2016, David et al. 2016); Likely opportunistic human pathogen (Irinyi et al. 2015)	Seehann G, et al. 1975. List of Fungi in Soft-Rot Tissue Tests. Institute fur Holzbiologie und Holzschutz, Bundesforschungsanstalt fur Forst - und Holzwirtshaft, Hamburg - Lohbrugge, Germany; Cannon PF, Kirk PM. 2007. Fungal Families of the World. CAB International, Cambridge; Bills GF, et al. 2013. Current Opinion in microbiology, 16:549-565; Tedersoo L, et al. 2014. Science 346:1256688; Irinyi …
OTU439	12	15	10	d__Eukaryota	k__Fungi	p__unclassified_k__Fungi	c__unclassified_k__Fungi	o__unclassified_k__Fungi	f__unclassified_k__Fungi	g__unclassified_k__Fungi	s__unclassified_k__Fungi	-	-	-	-	-	Unassigned	-
OTU899	0	28	9	d__Eukaryota	k__Fungi	p__Ascomycota	c__unclassified_p__Ascomycota	o__unclassified_p__Ascomycota	f__unclassified_p__Ascomycota	g__unclassified_p__Ascomycota	s__unclassified_p__Ascomycota	-	-	-	-	-	Unassigned	-
OTU739	0	0	37	d__Eukaryota	k__Fungi	p__unclassified_k__Fungi	c__unclassified_k__Fungi	o__unclassified_k__Fungi	f__unclassified_k__Fungi	g__unclassified_k__Fungi	s__unclassified_k__Fungi	-	-	-	-	-	Unassigned	-
OTU1043	37	0	0	d__Eukaryota	k__Fungi	p__unclassified_k__Fungi	c__unclassified_k__Fungi	o__unclassified_k__Fungi	f__unclassified_k__Fungi	g__unclassified_k__Fungi	s__unclassified_k__Fungi	-	-	-	-	-	Unassigned	-
OTU106	15	16	5	d__Eukaryota	k__Fungi	p__Ascomycota	c__Dothideomycetes	o__Pleosporales	f__Leptosphaeriaceae	g__Neosetophoma	s__Neosetophoma_samarorum	Saprotroph	Undefined Saprotroph	Probable	-	-	-	Tedersoo L, et al. 2014. Science 346:1256688
OTU152	22	14	0	d__Eukaryota	k__Fungi	p__Ascomycota	c__Sordariomycetes	o__Microascales	f__Microascaceae	g__Scedosporium	s__Scedosporium_prolificans	Saprotroph	Undefined Saprotroph	Probable	-	-	-	Tedersoo L, et al. 2014. Science 346:1256688
OTU159	9	15	12	d__Eukaryota	k__Fungi	p__Ascomycota	c__Sordariomycetes	o__Sordariales	f__Chaetomiaceae	g__Humicola	s__unclassified_g__Humicola	Saprotroph	Undefined Saprotroph-Wood Saprotroph	Probable	-	Soft Rot	-	Seehann G, et al. 1975. List of Fungi in Soft-Rot Tissue Tests. Institute fur Holzbiologie und Holzschutz, Bundesforschungsanstalt fur Forst - und Holzwirtshaft, Hamburg - Lohbrugge, Germany; Costa IPMW, et al. 2012. Mycotaxon 119:26; Tedersoo L, et al. 2014. Science 346:1256688
OTU860	7	23	6	d__Eukaryota	k__Fungi	p__Ascomycota	c__Sordariomycetes	o__Hypocreales	f__Nectriaceae	g__Fusarium	s__unclassified_g__Fusarium	Pathotroph-Saprotroph-Symbiotroph	Animal Pathogen-Endophyte-Lichen Parasite-Plant Pathogen-Soil Saprotroph-Wood Saprotroph	Possible	Microfungus	-	Likely opportunistic human pathogen (Irinyi et al. 2015)	Duncan CG, Eslyn WE. 1966. Mycologia 58:642-664; Seehann G, et al. 1975. List of Fungi in Soft-Rot Tissue Tests. Institute fur Holzbiologie und Holzschutz, Bundesforschungsanstalt fur Forst - und Holzwirtshaft, Hamburg - Lohbrugge, Germany; Costa IPMW, et al. 2012. Mycotaxon 119:26; Tedersoo L, et al. 2014. Science 346:1256688; Irinyi L, et al. 2015. Medical Mycology 53:313-337; Schroers et al. 2…
OTU350	12	14	9	d__Eukaryota	k__Fungi	p__Ascomycota	c__Sordariomycetes	o__Sordariales	f__Lasiosphaeriaceae	g__Schizothecium	s__unclassified_g__Schizothecium	Saprotroph	Dung Saprotroph	Highly Probable	-	-	-	Bills GF, et al. 2013. Current Opinion in microbiology, 16:549-565; Tedersoo L, et al. 2014. Science 346:1256688
OTU96	5	0	30	d__Eukaryota	k__Fungi	p__Basidiomycota	c__Agaricomycetes	o__Agaricales	f__Entolomataceae	g__Entoloma	s__Entoloma_perumbilicatum	Pathotroph-Saprotroph-Symbiotroph	Ectomycorrhizal-Fungal Parasite-Soil Saprotroph-Undefined Saprotroph	Possible	Agaricoid	-	-	Rinaldi AC, et al. 2008. Fungal Diversity 33:1-45 (ECM/(not ECM); Tedersoo L, et al. 2010. Mycorrhiza 20:217-263 (sensu stricto); http://mycorrhizas.info/ecmf.html (ECM/(not ECM)
OTU99	8	24	3	d__Eukaryota	k__Fungi	p__Basidiomycota	c__Agaricomycetes	o__Agaricales	f__Tricholomataceae	g__Tricholoma	s__Tricholoma_matsutake	Pathotroph-Symbiotroph	Ectomycorrhizal-Fungal Parasite	Highly Probable	Agaricoid	-	Tricholoma species are ectomycorrhizal, occurring in coniferous and broadleaved forests (Cannon & Kirk 2007); T. sclerotoideum is parasitic on Helvella spp.	Cannon PF, Kirk PM. 2007. Fungal Families of the World. CAB International, Cambridge; Rinaldi AC, et al. 2008. Fungal Diversity 33:1-45; Tedersoo L, et al. 2010. Mycorrhiza 20:217-263; http://mycorrhizas.info/ecmf.html
OTU137	12	14	8	d__Eukaryota	k__Fungi	p__Basidiomycota	c__Agaricomycetes	o__Thelephorales	f__Thelephoraceae	g__unclassified_f__Thelephoraceae	s__unclassified_f__Thelephoraceae	Saprotroph-Symbiotroph	Ectomycorrhizal-Undefined Saprotroph	Probable	Clavarioid	-	On the ground, on soil, a few on wood. At least some speices ectomycorrhizal (Cannon & Kirk 2007)	Cannon PF, Kirk PM. 2007. Fungal Families of the World. CAB International, Cambridge
OTU926	13	16	5	d__Eukaryota	k__Fungi	p__Ascomycota	c__unclassified_p__Ascomycota	o__unclassified_p__Ascomycota	f__unclassified_p__Ascomycota	g__unclassified_p__Ascomycota	s__unclassified_p__Ascomycota	-	-	-	-	-	Unassigned	-
OTU1037	15	1	18	d__Eukaryota	k__Fungi	p__unclassified_k__Fungi	c__unclassified_k__Fungi	o__unclassified_k__Fungi	f__unclassified_k__Fungi	g__unclassified_k__Fungi	s__unclassified_k__Fungi	-	-	-	-	-	Unassigned	-
OTU288	2	16	16	d__Eukaryota	k__Fungi	p__Basidiomycota	c__Agaricomycetes	o__Agaricales	f__unclassified_o__Agaricales	g__unclassified_o__Agaricales	s__unclassified_o__Agaricales	-	-	-	-	-	Unassigned	-
OTU247	6	16	11	d__Eukaryota	k__Fungi	p__Basidiomycota	c__Agaricomycetes	o__Russulales	f__Russulaceae	g__Russula	s__unclassified_g__Russula	Symbiotroph	Ectomycorrhizal	Highly Probable	Agaricoid	-	-	Rinaldi AC, et al. 2008. Fungal Diversity 33:1-45; Tedersoo L, et al. 2010. Mycorrhiza 20:217-263; http://mycorrhizas.info/ecmf.html
OTU38	0	15	18	d__Eukaryota	k__Fungi	p__Ascomycota	c__Pezizomycetes	o__Pezizales	f__Pezizaceae	g__unidentified_f__Pezizaceae	s__Pezizaceae_sp	Saprotroph-Symbiotroph	Dung Saprotroph-Ectomycorrhizal-Litter Saprotroph-Undefined Saprotroph	Possible	Pezizoid	-	Saprobic or ectomycorrhizal, on or in soil, leafmould etc., some species associated with dung or fire sites (Cannon & Kirk 2007)	Cannon PF, Kirk PM. 2007. Fungal Families of the World. CAB International, Cambridge
OTU720	1	2	30	d__Eukaryota	k__Fungi	p__Basidiomycota	c__Agaricomycetes	o__Agaricales	f__Hygrophoraceae	g__Hygrocybe	s__Hygrocybe_conica	Saprotroph-Symbiotroph	Undefined Saprotroph-Undefined Biotroph	Probable	Agaricoid	-	Previously classified as Hygrophorus; carbon signature suggests biotrophy with bryophytes, grasses, or understory plants	Tedersoo L, et al. 2014. Science 346:1256688;Lodge et al. 2014. Fungal Diversity 64:1-99; Lodge 2014. Omphalina 5:2-6; Seitzman et al. 2011. Mycologia 103:280-290.
OTU896	0	33	0	d__Eukaryota	k__Fungi	p__Ascomycota	c__Eurotiomycetes	o__Chaetothyriales	f__Herpotrichiellaceae	g__Rhinocladiella	s__Rhinocladiella_sp	Saprotroph	Undefined Saprotroph-Wood Saprotroph	Probable	Facultative Yeast	Soft Rot	-	Nilsson T. 1973. Studies on wood degradation and cellulolytic activity of microfungi. No. 104; Seehann G, et al. 1975. List of Fungi in Soft-Rot Tissue Tests. Institute fur Holzbiologie und Holzschutz, Bundesforschungsanstalt fur Forst - und Holzwirtshaft, Hamburg - Lohbrugge, Germany; Costa IPMW, et al. 2012. Mycotaxon 119:26; Tedersoo L, et al. 2014. Science 346:1256688
OTU919	9	24	0	d__Eukaryota	k__Fungi	p__Ascomycota	c__Eurotiomycetes	o__Eurotiales	f__Trichocomaceae	g__Penicillium	s__Penicillium_brasilianum	Saprotroph	Undefined Saprotroph	Possible	Microfungus	-	-	Sterkenburg E, et al. 2015. New Phytologist 207:1145-1158
OTU956	2	31	0	d__Eukaryota	k__Fungi	p__Ascomycota	c__unclassified_p__Ascomycota	o__unclassified_p__Ascomycota	f__unclassified_p__Ascomycota	g__unclassified_p__Ascomycota	s__unclassified_p__Ascomycota	-	-	-	-	-	Unassigned	-
OTU2	1	17	15	d__Eukaryota	k__Fungi	p__Ascomycota	c__unclassified_p__Ascomycota	o__unclassified_p__Ascomycota	f__unclassified_p__Ascomycota	g__unclassified_p__Ascomycota	s__unclassified_p__Ascomycota	-	-	-	-	-	Unassigned	-
OTU928	0	25	8	d__Eukaryota	k__Fungi	p__Ascomycota	c__unclassified_p__Ascomycota	o__unclassified_p__Ascomycota	f__unclassified_p__Ascomycota	g__unclassified_p__Ascomycota	s__unclassified_p__Ascomycota	-	-	-	-	-	Unassigned	-
OTU505	11	16	5	d__Eukaryota	k__Fungi	p__unclassified_k__Fungi	c__unclassified_k__Fungi	o__unclassified_k__Fungi	f__unclassified_k__Fungi	g__unclassified_k__Fungi	s__unclassified_k__Fungi	-	-	-	-	-	Unassigned	-
OTU53	13	12	7	d__Eukaryota	k__Fungi	p__unclassified_k__Fungi	c__unclassified_k__Fungi	o__unclassified_k__Fungi	f__unclassified_k__Fungi	g__unclassified_k__Fungi	s__unclassified_k__Fungi	-	-	-	-	-	Unassigned	-
OTU752	32	0	0	d__Eukaryota	k__Fungi	p__Ascomycota	c__Eurotiomycetes	o__Chaetothyriales	f__Incertae_sedis_o__Chaetothyriales	g__Bradymyces	s__Bradymyces_alpinus	-	-	-	-	-	Unassigned	-
OTU433	0	32	0	d__Eukaryota	k__Fungi	p__Ascomycota	c__unclassified_p__Ascomycota	o__unclassified_p__Ascomycota	f__unclassified_p__Ascomycota	g__unclassified_p__Ascomycota	s__unclassified_p__Ascomycota	-	-	-	-	-	Unassigned	-
OTU471	2	29	0	d__Eukaryota	k__Fungi	p__Basidiomycota	c__Agaricomycetes	o__Thelephorales	f__Thelephoraceae	g__Tomentella	s__Tomentella_ellisii	Symbiotroph	Ectomycorrhizal	Highly Probable	Corticioid	-	-	Rinaldi AC, et al. 2008. Fungal Diversity 33:1-45; Tedersoo L, et al. 2010. Mycorrhiza 20:217-263; http://mycorrhizas.info/ecmf.html
OTU977	7	24	0	d__Eukaryota	k__Fungi	p__Ascomycota	c__Sordariomycetes	o__Sordariales	f__Chaetomiaceae	g__Chaetomium	s__unclassified_g__Chaetomium	Pathotroph-Saprotroph-Symbiotroph	Animal Pathogen-Dung Saprotroph-Endophyte-Epiphyte-Plant Saprotroph-Wood Saprotroph	Possible	Microfungus	Soft Rot	Saprobic, acting as key decay organisms of plant materials and plant-derived commodities (Cannon & Kirk 2007); Epiphyte detection method-culture (Massimo et al. 2015); Endophyte detection method-culture (Busby et al. 2016, David et al. 2016); Likely opportunistic human pathogen (Irinyi et al. 2015)	Seehann G, et al. 1975. List of Fungi in Soft-Rot Tissue Tests. Institute fur Holzbiologie und Holzschutz, Bundesforschungsanstalt fur Forst - und Holzwirtshaft, Hamburg - Lohbrugge, Germany; Cannon PF, Kirk PM. 2007. Fungal Families of the World. CAB International, Cambridge; Bills GF, et al. 2013. Current Opinion in microbiology, 16:549-565; Tedersoo L, et al. 2014. Science 346:1256688; Irinyi …
OTU961	4	27	0	d__Eukaryota	k__Fungi	p__Ascomycota	c__Dothideomycetes	o__Pleosporales	f__unclassified_o__Pleosporales	g__unclassified_o__Pleosporales	s__unclassified_o__Pleosporales	-	-	-	-	-	Unassigned	-
OTU231	20	1	10	d__Eukaryota	k__Fungi	p__unclassified_k__Fungi	c__unclassified_k__Fungi	o__unclassified_k__Fungi	f__unclassified_k__Fungi	g__unclassified_k__Fungi	s__unclassified_k__Fungi	-	-	-	-	-	Unassigned	-
OTU147	10	8	12	d__Eukaryota	k__Fungi	p__Ascomycota	c__Dothideomycetes	o__Pleosporales	f__Lentitheciaceae	g__Darksidea	s__unclassified_g__Darksidea	Symbiotroph	Endophyte	Highly Probable	Dark Septate Endophyte	-	-	Knapp DG, et al. 2015. Persoonia 35:87-100
OTU522	11	15	4	d__Eukaryota	k__Fungi	p__Ascomycota	c__Sordariomycetes	o__Hypocreales	f__Incertae_sedis_o__Hypocreales	g__Stachybotrys	s__Stachybotrys_chartarum	Saprotroph	Undefined Saprotroph	Possible	Microfungus	-	-	Sterkenburg E, et al. 2015. New Phytologist 207:1145-1158
OTU708	0	0	30	d__Eukaryota	k__Fungi	p__Basidiomycota	c__Agaricomycetes	o__Boletales	f__Boletaceae	g__Strobilomyces	s__Strobilomyces_seminudus	Symbiotroph	Ectomycorrhizal	Highly Probable	Boletoid	-	-	Rinaldi AC, et al. 2008. Fungal Diversity 33:1-45; Tedersoo L, et al. 2010. Mycorrhiza 20:217-263; http://mycorrhizas.info/ecmf.html
OTU757	14	6	10	d__Eukaryota	k__Fungi	p__Ascomycota	c__Sordariomycetes	o__Sordariales	f__Chaetomiaceae	g__unclassified_f__Chaetomiaceae	s__unclassified_f__Chaetomiaceae	Pathotroph-Saprotroph-Symbiotroph	Animal Pathogen-Dung Saprotroph-Endophyte-Epiphyte-Plant Saprotroph-Wood Saprotroph	Possible	Microfungus	Soft Rot	Saprobic, acting as key decay organisms of plant materials and plant-derived commodities (Cannon & Kirk 2007); Epiphyte detection method-culture (Massimo et al. 2015); Endophyte detection method-culture (Busby et al. 2016, David et al. 2016); Likely opportunistic human pathogen (Irinyi et al. 2015)	Seehann G, et al. 1975. List of Fungi in Soft-Rot Tissue Tests. Institute fur Holzbiologie und Holzschutz, Bundesforschungsanstalt fur Forst - und Holzwirtshaft, Hamburg - Lohbrugge, Germany; Cannon PF, Kirk PM. 2007. Fungal Families of the World. CAB International, Cambridge; Bills GF, et al. 2013. Current Opinion in microbiology, 16:549-565; Tedersoo L, et al. 2014. Science 346:1256688; Irinyi …
OTU92	16	12	2	d__Eukaryota	k__Fungi	p__unclassified_k__Fungi	c__unclassified_k__Fungi	o__unclassified_k__Fungi	f__unclassified_k__Fungi	g__unclassified_k__Fungi	s__unclassified_k__Fungi	-	-	-	-	-	Unassigned	-
OTU766	27	1	2	d__Eukaryota	k__Fungi	p__unclassified_k__Fungi	c__unclassified_k__Fungi	o__unclassified_k__Fungi	f__unclassified_k__Fungi	g__unclassified_k__Fungi	s__unclassified_k__Fungi	-	-	-	-	-	Unassigned	-
OTU390	0	30	0	d__Eukaryota	k__Fungi	p__unclassified_k__Fungi	c__unclassified_k__Fungi	o__unclassified_k__Fungi	f__unclassified_k__Fungi	g__unclassified_k__Fungi	s__unclassified_k__Fungi	-	-	-	-	-	Unassigned	-
OTU385	18	9	2	d__Eukaryota	k__Fungi	p__Ascomycota	c__Sordariomycetes	o__Coniochaetales	f__Coniochaetaceae	g__Coniochaeta	s__Coniochaeta_sp	Pathotroph-Saprotroph-Symbiotroph	Animal Pathogen-Dung Saprotroph-Endophyte-Lichen Parasite-Plant Pathogen-Undefined Saprotroph	Possible	Microfungus	-	-	Bell A. 1983. Dung Fungi: An Illustrated Guide to Coprophilous Fungi in New Zealand. Victoria University Press, Wellington; Damm U, et al. 2010. Persoonia 24:60-80; Costa IPMW, et al. 2012. Mycotaxon 119:26; Tedersoo L, et al. 2014. Science 346:1256688 (doi:10.1126/science.1256688); Irinyi L, et al. 2015. Medical Mycology 53:313-337; Lawrey JD, Diederich P. 2016. URL: http://www.lichenicolous.net…
OTU525	2	22	5	d__Eukaryota	k__Fungi	p__Ascomycota	c__Eurotiomycetes	o__Eurotiales	f__Trichocomaceae	g__unclassified_f__Trichocomaceae	s__unclassified_f__Trichocomaceae	Saprotroph	Undefined Saprotroph	Possible	Microfungus	-	-	Sterkenburg E, et al. 2015. New Phytologist 207:1145-1158
OTU634	24	1	4	d__Eukaryota	k__Fungi	p__Ascomycota	c__Eurotiomycetes	o__Eurotiales	f__Trichocomaceae	g__Aspergillus	s__Aspergillus_flavus	Saprotroph	Undefined Saprotroph	Possible	Microfungus	-	-	Sterkenburg E, et al. 2015. New Phytologist 207:1145-1158
OTU806	8	19	2	d__Eukaryota	k__Fungi	p__Basidiomycota	c__Agaricomycetes	o__Agaricales	f__Entolomataceae	g__Entoloma	s__Entoloma_rusticoides	Pathotroph-Saprotroph-Symbiotroph	Ectomycorrhizal-Fungal Parasite-Soil Saprotroph-Undefined Saprotroph	Possible	Agaricoid	-	-	Rinaldi AC, et al. 2008. Fungal Diversity 33:1-45 (ECM/(not ECM); Tedersoo L, et al. 2010. Mycorrhiza 20:217-263 (sensu stricto); http://mycorrhizas.info/ecmf.html (ECM/(not ECM)
OTU868	10	14	5	d__Eukaryota	k__Fungi	p__Ascomycota	c__Dothideomycetes	o__Pleosporales	f__Phaeosphaeriaceae	g__unclassified_f__Phaeosphaeriaceae	s__unclassified_f__Phaeosphaeriaceae	Pathotroph-Saprotroph	Fungal Parasite-Plant Pathogen-Plant Saprotroph	Probable	Microfungus	-	Necrotrophic or saprobic on a wide range of plants, especially monocotyledons; a few species parasitic on other fungi (Cannon & Kirk 2007)	Cannon PF, Kirk PM. 2007. Fungal Families of the World. CAB International, Cambridge
OTU98	26	3	0	d__Eukaryota	k__Fungi	p__Ascomycota	c__Sordariomycetes	o__Hypocreales	f__Clavicipitaceae	g__Metacordyceps	s__Metacordyceps_chlamydosporia	Pathotroph	Animal Pathogen	Probable	-	-	-	Tedersoo L, et al. 2014. Science 346:1256688
OTU423	1	24	4	d__Eukaryota	k__Fungi	p__Ascomycota	c__unclassified_p__Ascomycota	o__unclassified_p__Ascomycota	f__unclassified_p__Ascomycota	g__unclassified_p__Ascomycota	s__unclassified_p__Ascomycota	-	-	-	-	-	Unassigned	-
OTU982	20	9	0	d__Eukaryota	k__Fungi	p__unclassified_k__Fungi	c__unclassified_k__Fungi	o__unclassified_k__Fungi	f__unclassified_k__Fungi	g__unclassified_k__Fungi	s__unclassified_k__Fungi	-	-	-	-	-	Unassigned	-
OTU421	3	17	9	d__Eukaryota	k__Fungi	p__unclassified_k__Fungi	c__unclassified_k__Fungi	o__unclassified_k__Fungi	f__unclassified_k__Fungi	g__unclassified_k__Fungi	s__unclassified_k__Fungi	-	-	-	-	-	Unassigned	-
OTU475	5	19	5	d__Eukaryota	k__Fungi	p__Ascomycota	c__unclassified_p__Ascomycota	o__unclassified_p__Ascomycota	f__unclassified_p__Ascomycota	g__unclassified_p__Ascomycota	s__unclassified_p__Ascomycota	-	-	-	-	-	Unassigned	-
OTU340	18	3	8	d__Eukaryota	k__Fungi	p__unidentified_k__Fungi	c__unidentified_k__Fungi	o__unidentified_k__Fungi	f__unidentified_k__Fungi	g__unidentified_k__Fungi	s__Fungi_sp	-	-	-	-	-	Unassigned	-
OTU721	0	0	28	d__Eukaryota	k__Fungi	p__Ascomycota	c__Dothideomycetes	o__Pleosporales	f__Leptosphaeriaceae	g__Coniothyrium	s__unclassified_g__Coniothyrium	Pathotroph-Saprotroph	Plant Pathogen-Wood Saprotroph	Highly Probable	-	Soft Rot	-	Duncan CG, Eslyn WE. 1966. Mycologia 58:642-664; Nilsson T. 1973. Studies on wood degradation and cellulolytic activity of microfungi. No. 104; Seehann G, et al. 1975. List of Fungi in Soft-Rot Tissue Tests. Institute fur Holzbiologie und Holzschutz, Bundesforschungsanstalt fur Forst - und Holzwirtshaft, Hamburg - Lohbrugge, Germany; http://www.apsnet.org/publications/commonnames/Pages/default.as…
OTU867	0	14	14	d__Eukaryota	k__Fungi	p__Ascomycota	c__Eurotiomycetes	o__Onygenales	f__Onygenaceae	g__Chrysosporium	s__Chrysosporium_lobatum	Saprotroph	Dung Saprotroph-Soil Saprotroph	Probable	Microfungus	-	Generally saprobic and keratinophilic, in soil or coprophilous, occasionally found on hair or horn (Cannon & Kirk 2007)	Cannon PF, Kirk PM. 2007. Fungal Families of the World. CAB International, Cambridge
OTU935	1	27	0	d__Eukaryota	k__Fungi	p__Ascomycota	c__Sordariomycetes	o__Hypocreales	f__Incertae_sedis_o__Hypocreales	g__Acremonium	s__unclassified_g__Acremonium	Pathogen-Saprotroph-Symbiotroph	Animal Pathogen-Endophyte-Fungal Parasite-Plant Pathogen-Wood Saprotroph	Possible	Microfungus	Soft Rot	Endophyte detection method-culture (Hanada et al. 2010, Del Olmo-Ruiz & Arnold 2014); Likely opportunistic human pathogen (Irinyi et al. 2015)	Duncan CG, Eslyn WE. 1966. Mycologia 58:642-64; Nilsson T. 1973. Studies on wood degradation and cellulolytic activity of microfungi. No. 104; Worrall JJ, et al. 1997. Mycologia 89: 199-219; Hanada RE, et al. 2010. Fungal Biology 114:901-910; Del Olmo-Ruiz M, Arnold AE. 2014. Mycologia 106:8-21; Tedersoo L, et al. 2014. Science 346:1256688; Irinyi L, et al. 2015. Medical Mycology 53:313-337
OTU984	4	20	4	d__Eukaryota	k__Fungi	p__Basidiomycota	c__Agaricomycetes	o__Agaricales	f__Inocybaceae	g__Inocybe	s__Inocybe_lanatodisca	Symbiotroph	Ectomycorrhizal	Probable	Agaricoid	-	Sensu stricto with the exclusion of Crepidotaceae, Tubariaceae, and Chromocyphellaceae; Pharmacology: muscarine, psilocybin, aeruginascen, unclarified alkaloids, or none	Matheny PB. 2009. McIlvainea 18:11-21
OTU1040	1	2	25	d__Eukaryota	k__Fungi	p__unclassified_k__Fungi	c__unclassified_k__Fungi	o__unclassified_k__Fungi	f__unclassified_k__Fungi	g__unclassified_k__Fungi	s__unclassified_k__Fungi	-	-	-	-	-	Unassigned	-
OTU1063	0	27	0	d__Eukaryota	k__Fungi	p__Ascomycota	c__Eurotiomycetes	o__Chaetothyriales	f__Herpotrichiellaceae	g__Cladophialophora	s__unclassified_g__Cladophialophora	Saprotroph	Undefined Saprotroph	Probable	Facultative Yeast	-	-	James TY, et al. 2006. Nature 443:818-822
OTU773	27	0	0	d__Eukaryota	k__Fungi	p__Basidiomycota	c__Incertae_sedis_p__Basidiomycota	o__Malasseziales	f__Malasseziaceae	g__Malassezia	s__Malassezia_restricta	Pathotroph-Saprotroph	Animal Pathogen-Undefined Saprotroph	Probable	Facultative Yeast	-	A lipid-dependent fungus growing on the sebaceous areas of human skin that may cause or exacerbate several skin diseases (Pityrosporum is a synonym that has been used for the yeast forms)	Findley K, et al. 2013. Nature 498:367-370
OTU788	0	27	0	d__Eukaryota	k__Fungi	p__unclassified_k__Fungi	c__unclassified_k__Fungi	o__unclassified_k__Fungi	f__unclassified_k__Fungi	g__unclassified_k__Fungi	s__unclassified_k__Fungi	-	-	-	-	-	Unassigned	-
OTU312	8	12	7	d__Eukaryota	k__Fungi	p__Basidiomycota	c__Agaricomycetes	o__Boletales	f__Rhizopogonaceae	g__unidentified_f__Rhizopogonaceae	s__Rhizopogonaceae_sp	-	-	-	-	-	Unassigned	-
OTU992	8	13	5	d__Eukaryota	k__Fungi	p__Ascomycota	c__Sordariomycetes	o__Hypocreales	f__Nectriaceae	g__Fusarium	s__Fusarium_sp	Pathotroph-Saprotroph-Symbiotroph	Animal Pathogen-Endophyte-Lichen Parasite-Plant Pathogen-Soil Saprotroph-Wood Saprotroph	Possible	Microfungus	-	Likely opportunistic human pathogen (Irinyi et al. 2015)	Duncan CG, Eslyn WE. 1966. Mycologia 58:642-664; Seehann G, et al. 1975. List of Fungi in Soft-Rot Tissue Tests. Institute fur Holzbiologie und Holzschutz, Bundesforschungsanstalt fur Forst - und Holzwirtshaft, Hamburg - Lohbrugge, Germany; Costa IPMW, et al. 2012. Mycotaxon 119:26; Tedersoo L, et al. 2014. Science 346:1256688; Irinyi L, et al. 2015. Medical Mycology 53:313-337; Schroers et al. 2…
OTU498	6	20	0	d__Eukaryota	k__Fungi	p__Basidiomycota	c__Agaricomycetes	o__unclassified_c__Agaricomycetes	f__unclassified_c__Agaricomycetes	g__unclassified_c__Agaricomycetes	s__unclassified_c__Agaricomycetes	-	-	-	-	-	Unassigned	-
OTU1008	0	26	0	d__Eukaryota	k__Fungi	p__Ascomycota	c__Sordariomycetes	o__unclassified_c__Sordariomycetes	f__unclassified_c__Sordariomycetes	g__unclassified_c__Sordariomycetes	s__unclassified_c__Sordariomycetes	-	-	-	-	-	Unassigned	-
OTU802	0	26	0	d__Eukaryota	k__Fungi	p__Ascomycota	c__unclassified_p__Ascomycota	o__unclassified_p__Ascomycota	f__unclassified_p__Ascomycota	g__unclassified_p__Ascomycota	s__unclassified_p__Ascomycota	-	-	-	-	-	Unassigned	-
OTU20	7	11	8	d__Eukaryota	k__Fungi	p__unclassified_k__Fungi	c__unclassified_k__Fungi	o__unclassified_k__Fungi	f__unclassified_k__Fungi	g__unclassified_k__Fungi	s__unclassified_k__Fungi	-	-	-	-	-	Unassigned	-
OTU1062	0	25	0	d__Eukaryota	k__Fungi	p__Ascomycota	c__Sordariomycetes	o__Xylariales	f__Amphisphaeriaceae	g__Truncatella	s__Truncatella_angustata	Pathotroph	Plant Pathogen	Probable	-	-	-	Tedersoo L, et al. 2014. Science 346:1256688
OTU258	9	3	13	d__Eukaryota	k__Fungi	p__Ascomycota	c__Dothideomycetes	o__Pleosporales	f__Leptosphaeriaceae	g__Leptosphaeria	s__unclassified_g__Leptosphaeria	Pathotroph	Plant Pathogen	Probable	-	-	-	Tedersoo L, et al. 2014. Science 346:1256688
OTU824	0	18	7	d__Eukaryota	k__Fungi	p__unclassified_k__Fungi	c__unclassified_k__Fungi	o__unclassified_k__Fungi	f__unclassified_k__Fungi	g__unclassified_k__Fungi	s__unclassified_k__Fungi	-	-	-	-	-	Unassigned	-
OTU94	9	16	0	d__Eukaryota	k__Fungi	p__unidentified_k__Fungi	c__unidentified_k__Fungi	o__unidentified_k__Fungi	f__unidentified_k__Fungi	g__unidentified_k__Fungi	s__Fungi_sp	-	-	-	-	-	Unassigned	-
OTU469	0	25	0	d__Eukaryota	k__Fungi	p__unclassified_k__Fungi	c__unclassified_k__Fungi	o__unclassified_k__Fungi	f__unclassified_k__Fungi	g__unclassified_k__Fungi	s__unclassified_k__Fungi	-	-	-	-	-	Unassigned	-
OTU822	9	10	6	d__Eukaryota	k__Fungi	p__unclassified_k__Fungi	c__unclassified_k__Fungi	o__unclassified_k__Fungi	f__unclassified_k__Fungi	g__unclassified_k__Fungi	s__unclassified_k__Fungi	-	-	-	-	-	Unassigned	-
OTU80	2	23	0	d__Eukaryota	k__Fungi	p__Ascomycota	c__unclassified_p__Ascomycota	o__unclassified_p__Ascomycota	f__unclassified_p__Ascomycota	g__unclassified_p__Ascomycota	s__unclassified_p__Ascomycota	-	-	-	-	-	Unassigned	-
OTU55	0	0	25	d__Eukaryota	k__Fungi	p__unclassified_k__Fungi	c__unclassified_k__Fungi	o__unclassified_k__Fungi	f__unclassified_k__Fungi	g__unclassified_k__Fungi	s__unclassified_k__Fungi	-	-	-	-	-	Unassigned	-
OTU299	7	0	18	d__Eukaryota	k__Fungi	p__unclassified_k__Fungi	c__unclassified_k__Fungi	o__unclassified_k__Fungi	f__unclassified_k__Fungi	g__unclassified_k__Fungi	s__unclassified_k__Fungi	-	-	-	-	-	Unassigned	-
OTU129	19	0	6	d__Eukaryota	k__Fungi	p__unclassified_k__Fungi	c__unclassified_k__Fungi	o__unclassified_k__Fungi	f__unclassified_k__Fungi	g__unclassified_k__Fungi	s__unclassified_k__Fungi	-	-	-	-	-	Unassigned	-
OTU332	0	6	18	d__Eukaryota	k__Fungi	p__Ascomycota	c__Orbiliomycetes	o__Orbiliales	f__Orbiliaceae	g__Gamsylella	s__Gamsylella_gephyropaga	Saprotroph	Undefined Saprotroph	Probable	-	-	-	Tedersoo L, et al. 2014. Science 346:1256688
OTU954	0	24	0	d__Eukaryota	k__Fungi	p__Basidiomycota	c__Agaricomycetes	o__Polyporales	f__Meruliaceae	g__Phlebia	s__Phlebia_tuberculata	Saprotroph	Wood Saprotroph	Highly Probable	Corticioid	White Rot	-	Kirk PM, et al. 2008. Dictionary of the Fungi 10th ed. Wallingford, CABI
OTU128	19	5	0	d__Eukaryota	k__Fungi	p__Ascomycota	c__unclassified_p__Ascomycota	o__unclassified_p__Ascomycota	f__unclassified_p__Ascomycota	g__unclassified_p__Ascomycota	s__unclassified_p__Ascomycota	-	-	-	-	-	Unassigned	-
OTU1055	7	14	3	d__Eukaryota	k__Fungi	p__unclassified_k__Fungi	c__unclassified_k__Fungi	o__unclassified_k__Fungi	f__unclassified_k__Fungi	g__unclassified_k__Fungi	s__unclassified_k__Fungi	-	-	-	-	-	Unassigned	-
OTU763	24	0	0	d__Eukaryota	k__Fungi	p__unclassified_k__Fungi	c__unclassified_k__Fungi	o__unclassified_k__Fungi	f__unclassified_k__Fungi	g__unclassified_k__Fungi	s__unclassified_k__Fungi	-	-	-	-	-	Unassigned	-
OTU520	1	22	0	d__Eukaryota	k__Fungi	p__Basidiomycota	c__Agaricomycetes	o__Polyporales	f__Polyporaceae	g__Trametes	s__Trametes_versicolor	Saprotroph	Wood Saprotroph	Highly Probable	Polyporoid	White Rot	-	Gilbertson RL, Ryvarden L. 1987-1987. North American Polypores. Fungiflora, Oslo
OTU970	9	8	6	d__Eukaryota	k__Fungi	p__Zygomycota	c__Incertae_sedis_p__Zygomycota	o__Mortierellales	f__Mortierellaceae	g__Mortierella	s__Mortierella_antarctica	Saprotroph-Symbiotroph	Endophyte-Litter Saprotroph-Soil Saprotroph-Undefined Saprotroph	Possible	Microfungus	-	Saprobic in soil and thus frequenctly isolated from soil and material contaminated with soil such as hay or rotten silage and spoil tips (Cannon & Kirk 2007)	Cannon PF, Kirk PM. 2007. Fungal Families of the World. CAB International, Cambridge; Purahong W, et al. 2016. Molecular Ecology 25:4059-4074
OTU1015	13	8	2	d__Eukaryota	k__Fungi	p__unclassified_k__Fungi	c__unclassified_k__Fungi	o__unclassified_k__Fungi	f__unclassified_k__Fungi	g__unclassified_k__Fungi	s__unclassified_k__Fungi	-	-	-	-	-	Unassigned	-
OTU328	2	18	3	d__Eukaryota	k__Fungi	p__unclassified_k__Fungi	c__unclassified_k__Fungi	o__unclassified_k__Fungi	f__unclassified_k__Fungi	g__unclassified_k__Fungi	s__unclassified_k__Fungi	-	-	-	-	-	Unassigned	-
OTU1016	0	23	0	d__Eukaryota	k__Fungi	p__unclassified_k__Fungi	c__unclassified_k__Fungi	o__unclassified_k__Fungi	f__unclassified_k__Fungi	g__unclassified_k__Fungi	s__unclassified_k__Fungi	-	-	-	-	-	Unassigned	-
OTU765	22	1	0	d__Eukaryota	k__Fungi	p__unclassified_k__Fungi	c__unclassified_k__Fungi	o__unclassified_k__Fungi	f__unclassified_k__Fungi	g__unclassified_k__Fungi	s__unclassified_k__Fungi	-	-	-	-	-	Unassigned	-
OTU154	12	3	7	d__Eukaryota	k__Fungi	p__Ascomycota	c__Eurotiomycetes	o__Onygenales	f__Onygenaceae	g__unclassified_f__Onygenaceae	s__unclassified_f__Onygenaceae	Saprotroph	Dung Saprotroph-Soil Saprotroph	Probable	Microfungus	-	Generally saprobic and keratinophilic, in soil or coprophilous, occasionally found on hair or horn (Cannon & Kirk 2007)	Cannon PF, Kirk PM. 2007. Fungal Families of the World. CAB International, Cambridge
OTU18	0	8	14	d__Eukaryota	k__Fungi	p__Ascomycota	c__Eurotiomycetes	o__Eurotiales	f__Trichocomaceae	g__Aspergillus	s__Aspergillus_lanosus	Saprotroph	Undefined Saprotroph	Possible	Microfungus	-	-	Sterkenburg E, et al. 2015. New Phytologist 207:1145-1158
OTU446	11	11	0	d__Eukaryota	k__Fungi	p__Basidiomycota	c__Agaricomycetes	o__Thelephorales	f__Thelephoraceae	g__Tomentella	s__unclassified_g__Tomentella	Symbiotroph	Ectomycorrhizal	Highly Probable	Corticioid	-	-	Rinaldi AC, et al. 2008. Fungal Diversity 33:1-45; Tedersoo L, et al. 2010. Mycorrhiza 20:217-263; http://mycorrhizas.info/ecmf.html
OTU783	14	8	0	d__Eukaryota	k__Fungi	p__Ascomycota	c__Sordariomycetes	o__Hypocreales	f__Hypocreaceae	g__Trichoderma	s__unclassified_g__Trichoderma	Saprotroph	Undefined Saprotroph	Possible	Microfungus	-	-	Sterkenburg E, et al. 2015. New Phytologist 207:1145-1158
OTU803	0	17	5	d__Eukaryota	k__Fungi	p__Basidiomycota	c__Ustilaginomycetes	o__Ustilaginales	f__Ustilaginaceae	g__Ustilago	s__Ustilago_crameri	Pathotroph	Plant Pathogen	Probable	Facultative Yeast-Smut	-	-	Tedersoo L, et al. 2014. Science 346:1256688 (doi:10.1126/science.1256688)
OTU81	3	8	11	d__Eukaryota	k__Fungi	p__Zygomycota	c__Incertae_sedis_p__Zygomycota	o__Mortierellales	f__Mortierellaceae	g__unclassified_f__Mortierellaceae	s__unclassified_f__Mortierellaceae	Saprotroph-Symbiotroph	Endophyte-Litter Saprotroph-Soil Saprotroph-Undefined Saprotroph	Possible	Microfungus	-	Saprobic in soil and thus frequenctly isolated from soil and material contaminated with soil such as hay or rotten silage and spoil tips (Cannon & Kirk 2007)	Cannon PF, Kirk PM. 2007. Fungal Families of the World. CAB International, Cambridge; Purahong W, et al. 2016. Molecular Ecology 25:4059-4074
OTU999	1	17	4	d__Eukaryota	k__Fungi	p__Ascomycota	c__Incertae_sedis_p__Ascomycota	o__Incertae_sedis_p__Ascomycota	f__Incertae_sedis_p__Ascomycota	g__Knufia	s__unclassified_g__Knufia	Pathotroph-Saprotroph	Animal Pathogen-Plant Pathogen-Soil Saprotroph-Undefined Saprotroph	Possible	Microfungus	-	Species isolated from tumour-like stem and branch deformities of Populus tremuloides, bark of Populus, rocks, and clinical samples, with one species causes opportunistic skin infections in humans (Crous et al. 2013)	Li DM, et al. 2008. Studies in Mycology 61:131-136; Crous PW, et al. 2013. Persoonia 31:188-296; Irinyi L, et al. 2015. Medical Mycology 53:313-337
OTU782	22	0	0	d__Eukaryota	k__Fungi	p__unclassified_k__Fungi	c__unclassified_k__Fungi	o__unclassified_k__Fungi	f__unclassified_k__Fungi	g__unclassified_k__Fungi	s__unclassified_k__Fungi	-	-	-	-	-	Unassigned	-
OTU291	0	15	7	d__Eukaryota	k__Fungi	p__Ascomycota	c__Leotiomycetes	o__Helotiales	f__Incertae_sedis_o__Helotiales	g__unclassified_f__Incertae_sedis_o__Helotiales	s__unclassified_f__Incertae_sedis_o__Helotiales	-	-	-	-	-	Unassigned	-
OTU799	3	12	7	d__Eukaryota	k__Fungi	p__unclassified_k__Fungi	c__unclassified_k__Fungi	o__unclassified_k__Fungi	f__unclassified_k__Fungi	g__unclassified_k__Fungi	s__unclassified_k__Fungi	-	-	-	-	-	Unassigned	-
OTU358	8	10	4	d__Eukaryota	k__Fungi	p__Ascomycota	c__Leotiomycetes	o__unclassified_c__Leotiomycetes	f__unclassified_c__Leotiomycetes	g__unclassified_c__Leotiomycetes	s__unclassified_c__Leotiomycetes	-	-	-	-	-	Unassigned	-
OTU731	0	2	20	d__Eukaryota	k__Fungi	p__unclassified_k__Fungi	c__unclassified_k__Fungi	o__unclassified_k__Fungi	f__unclassified_k__Fungi	g__unclassified_k__Fungi	s__unclassified_k__Fungi	-	-	-	-	-	Unassigned	-
OTU466	0	22	0	d__Eukaryota	k__Fungi	p__Basidiomycota	c__unclassified_p__Basidiomycota	o__unclassified_p__Basidiomycota	f__unclassified_p__Basidiomycota	g__unclassified_p__Basidiomycota	s__unclassified_p__Basidiomycota	-	-	-	-	-	Unassigned	-
OTU944	0	8	14	d__Eukaryota	k__Fungi	p__unclassified_k__Fungi	c__unclassified_k__Fungi	o__unclassified_k__Fungi	f__unclassified_k__Fungi	g__unclassified_k__Fungi	s__unclassified_k__Fungi	-	-	-	-	-	Unassigned	-
OTU893	0	21	0	d__Eukaryota	k__Fungi	p__Ascomycota	c__Sordariomycetes	o__Sordariales	f__Lasiosphaeriaceae	g__Schizothecium	s__unclassified_g__Schizothecium	Saprotroph	Dung Saprotroph	Highly Probable	-	-	-	Bills GF, et al. 2013. Current Opinion in microbiology, 16:549-565; Tedersoo L, et al. 2014. Science 346:1256688
OTU971	5	16	0	d__Eukaryota	k__Fungi	p__Ascomycota	c__Pezizomycetes	o__Pezizales	f__Pyronemataceae	g__Scutellinia	s__Scutellinia_sp	Saprotroph	Undefined Saprotroph	Probable	Pezizoid	-	Common name - eye lash cup	Tedersoo L, et al. 2014. Science 346:1256688
OTU894	1	20	0	d__Eukaryota	k__Fungi	p__unclassified_k__Fungi	c__unclassified_k__Fungi	o__unclassified_k__Fungi	f__unclassified_k__Fungi	g__unclassified_k__Fungi	s__unclassified_k__Fungi	-	-	-	-	-	Unassigned	-
OTU793	0	21	0	d__Eukaryota	k__Fungi	p__Ascomycota	c__Pezizomycetes	o__Pezizales	f__unidentified_o__Pezizales	g__unidentified_o__Pezizales	s__Pezizales_sp	-	-	-	-	-	Unassigned	-
OTU56	10	0	11	d__Eukaryota	k__Fungi	p__Ascomycota	c__Sordariomycetes	o__Coniochaetales	f__unidentified_o__Coniochaetales	g__unidentified_o__Coniochaetales	s__Coniochaetales_sp	-	-	-	-	-	Unassigned	-
OTU549	10	10	0	d__Eukaryota	k__Fungi	p__Basidiomycota	c__Ustilaginomycetes	o__Ustilaginales	f__Ustilaginaceae	g__Pseudozyma	s__Pseudozyma_aphidis	Pathotroph	Plant Pathogen	Probable	Facultative Yeast-Smut	-	Biotrophic in living tissue of Gramineae and Cyperaceae (Cannon & Kirk 2007)	Cannon PF, Kirk PM. 2007. Fungal Families of the World. CAB International, Cambridge
OTU83	5	10	5	d__Eukaryota	k__Fungi	p__Ascomycota	c__Dothideomycetes	o__Pleosporales	f__Pleosporaceae	g__Alternaria	s__unclassified_g__Alternaria	Pathotroph-Saprotroph-Symbiotroph	Animal Pathogen-Endophyte-Plant Pathogen-Wood Saprotroph	Possible	Microfungus	Soft Rot	-	Duncan CG, Eslyn WE. 1966. Mycologia 58:642-664; Seehann G, et al. 1975. List of Fungi in Soft-Rot Tissue Tests. Institute fur Holzbiologie und Holzschutz, Bundesforschungsanstalt fur Forst - und Holzwirtshaft, Hamburg - Lohbrugge, Germany; Tedersoo L, et al. 2014. Science 346:125688
OTU866	0	13	7	d__Eukaryota	k__Fungi	p__Ascomycota	c__Orbiliomycetes	o__Orbiliales	f__Orbiliaceae	g__Arthrobotrys	s__unclassified_g__Arthrobotrys	Saprotroph	Undefined Saprotroph	Probable	-	-	-	Tedersoo L, et al. 2014. Science 346:1256688
OTU991	0	18	2	d__Eukaryota	k__Fungi	p__Basidiomycota	c__Agaricomycetes	o__Agaricales	f__Psathyrellaceae	g__Coprinopsis	s__Coprinopsis_scobicola	Saprotroph	Dung Saprotroph-Plant Saprotroph-Wood Saprotroph	Probable	Agaricoid	-	Saprobic, in grass, on dung, rotten wood and similar substrata (Cannon & Kirk 2007)	Cannon PF, Kirk PM. 2007. Fungal Families of the World. CAB International, Cambridge
OTU983	0	20	0	d__Eukaryota	k__Fungi	p__unclassified_k__Fungi	c__unclassified_k__Fungi	o__unclassified_k__Fungi	f__unclassified_k__Fungi	g__unclassified_k__Fungi	s__unclassified_k__Fungi	-	-	-	-	-	Unassigned	-
OTU1036	5	1	14	d__Eukaryota	k__Fungi	p__unclassified_k__Fungi	c__unclassified_k__Fungi	o__unclassified_k__Fungi	f__unclassified_k__Fungi	g__unclassified_k__Fungi	s__unclassified_k__Fungi	-	-	-	-	-	Unassigned	-
OTU136	14	5	1	d__Eukaryota	k__Fungi	p__unclassified_k__Fungi	c__unclassified_k__Fungi	o__unclassified_k__Fungi	f__unclassified_k__Fungi	g__unclassified_k__Fungi	s__unclassified_k__Fungi	-	-	-	-	-	Unassigned	-
OTU394	3	17	0	d__Eukaryota	k__Fungi	p__unclassified_k__Fungi	c__unclassified_k__Fungi	o__unclassified_k__Fungi	f__unclassified_k__Fungi	g__unclassified_k__Fungi	s__unclassified_k__Fungi	-	-	-	-	-	Unassigned	-
OTU963	1	15	4	d__Eukaryota	k__Fungi	p__unclassified_k__Fungi	c__unclassified_k__Fungi	o__unclassified_k__Fungi	f__unclassified_k__Fungi	g__unclassified_k__Fungi	s__unclassified_k__Fungi	-	-	-	-	-	Unassigned	-
OTU251	6	2	12	d__Eukaryota	k__Fungi	p__unclassified_k__Fungi	c__unclassified_k__Fungi	o__unclassified_k__Fungi	f__unclassified_k__Fungi	g__unclassified_k__Fungi	s__unclassified_k__Fungi	-	-	-	-	-	Unassigned	-
OTU758	20	0	0	d__Eukaryota	k__Fungi	p__unclassified_k__Fungi	c__unclassified_k__Fungi	o__unclassified_k__Fungi	f__unclassified_k__Fungi	g__unclassified_k__Fungi	s__unclassified_k__Fungi	-	-	-	-	-	Unassigned	-
OTU150	19	0	0	d__Eukaryota	k__Fungi	p__Ascomycota	c__Sordariomycetes	o__Hypocreales	f__unclassified_o__Hypocreales	g__unclassified_o__Hypocreales	s__unclassified_o__Hypocreales	Saprotroph	Undefined Saprotroph	Possible	Microfungus	-	-	Sterkenburg E, et al. 2015. New Phytologist 207:1145-1158
OTU39	0	0	19	d__Eukaryota	k__Fungi	p__Basidiomycota	c__Wallemiomycetes	o__Geminibasidiales	f__Geminibasidiaceae	g__Geminibasidium	s__Geminibasidium_sp	Saprotroph	Undefined Saprotroph	Probable	-	-	-	Tedersoo L, et al. 2014. Science 346:1256688
OTU941	0	19	0	d__Eukaryota	k__Fungi	p__Basidiomycota	c__Wallemiomycetes	o__Geminibasidiales	f__Geminibasidiaceae	g__Geminibasidium	s__Geminibasidium_sp	Saprotroph	Undefined Saprotroph	Probable	-	-	-	Tedersoo L, et al. 2014. Science 346:1256688
OTU41	0	0	19	d__Eukaryota	k__Fungi	p__unclassified_k__Fungi	c__unclassified_k__Fungi	o__unclassified_k__Fungi	f__unclassified_k__Fungi	g__unclassified_k__Fungi	s__unclassified_k__Fungi	-	-	-	-	-	Unassigned	-
OTU133	13	3	3	d__Eukaryota	k__Fungi	p__Basidiomycota	c__Agaricomycetes	o__Trechisporales	f__unclassified_o__Trechisporales	g__unclassified_o__Trechisporales	s__unclassified_o__Trechisporales	-	-	-	-	-	Unassigned	-
OTU274	0	7	12	d__Eukaryota	k__Fungi	p__unclassified_k__Fungi	c__unclassified_k__Fungi	o__unclassified_k__Fungi	f__unclassified_k__Fungi	g__unclassified_k__Fungi	s__unclassified_k__Fungi	-	-	-	-	-	Unassigned	-
OTU1054	15	2	2	d__Eukaryota	k__Fungi	p__Basidiomycota	c__Incertae_sedis_p__Basidiomycota	o__Malasseziales	f__unidentified_o__Malasseziales	g__unidentified_o__Malasseziales	s__Malasseziales_sp	-	-	-	-	-	Unassigned	-
OTU331	7	5	6	d__Eukaryota	k__Fungi	p__Ascomycota	c__Eurotiomycetes	o__Eurotiales	f__Trichocomaceae	g__Aspergillus	s__unclassified_g__Aspergillus	Saprotroph	Undefined Saprotroph	Possible	Microfungus	-	-	Sterkenburg E, et al. 2015. New Phytologist 207:1145-1158
OTU46	0	11	7	d__Eukaryota	k__Fungi	p__Basidiomycota	c__Agaricomycetes	o__Thelephorales	f__Thelephoraceae	g__unclassified_f__Thelephoraceae	s__unclassified_f__Thelephoraceae	Saprotroph-Symbiotroph	Ectomycorrhizal-Undefined Saprotroph	Probable	Clavarioid	-	On the ground, on soil, a few on wood. At least some speices ectomycorrhizal (Cannon & Kirk 2007)	Cannon PF, Kirk PM. 2007. Fungal Families of the World. CAB International, Cambridge
OTU895	4	11	3	d__Eukaryota	k__Fungi	p__Zygomycota	c__Incertae_sedis_p__Zygomycota	o__Mortierellales	f__Mortierellaceae	g__Mortierella	s__Mortierella_elongata	Saprotroph-Symbiotroph	Endophyte-Litter Saprotroph-Soil Saprotroph-Undefined Saprotroph	Possible	Microfungus	-	Saprobic in soil and thus frequenctly isolated from soil and material contaminated with soil such as hay or rotten silage and spoil tips (Cannon & Kirk 2007)	Cannon PF, Kirk PM. 2007. Fungal Families of the World. CAB International, Cambridge; Purahong W, et al. 2016. Molecular Ecology 25:4059-4074
OTU930	0	18	0	d__Eukaryota	k__Fungi	p__Ascomycota	c__Incertae_sedis_p__Ascomycota	o__Incertae_sedis_p__Ascomycota	f__Incertae_sedis_p__Ascomycota	g__Hymenula	s__Hymenula_cerealis	Pathotroph	Plant Pathogen	Probable	-	-	-	http://www.apsnet.org/publications/commonnames/Pages/default.aspx
OTU849	0	18	0	d__Eukaryota	k__Fungi	p__Ascomycota	c__Sordariomycetes	o__Sordariales	f__unclassified_o__Sordariales	g__unclassified_o__Sordariales	s__unclassified_o__Sordariales	-	-	-	-	-	Unassigned	-
OTU9	1	0	17	d__Eukaryota	k__Fungi	p__Basidiomycota	c__Agaricomycetes	o__unclassified_c__Agaricomycetes	f__unclassified_c__Agaricomycetes	g__unclassified_c__Agaricomycetes	s__unclassified_c__Agaricomycetes	-	-	-	-	-	Unassigned	-
OTU112	6	6	5	d__Eukaryota	k__Fungi	p__Ascomycota	c__Sordariomycetes	o__Hypocreales	f__Incertae_sedis_o__Hypocreales	g__Stachybotrys	s__unclassified_g__Stachybotrys	Saprotroph	Undefined Saprotroph	Possible	Microfungus	-	-	Sterkenburg E, et al. 2015. New Phytologist 207:1145-1158
OTU314	0	7	10	d__Eukaryota	k__Fungi	p__Basidiomycota	c__Agaricostilbomycetes	o__Agaricostilbales	f__Agaricostilbaceae	g__Bensingtonia	s__unclassified_g__Bensingtonia	Saprotroph	Undefined Saprotroph	Possible	-	-	Probably saprobic, usually associated with dead palm tissues (Cannon & Kirk 2007)	Cannon PF, Kirk PM. 2007. Fungal Families of the World. CAB International, Cambridge
OTU381	3	8	6	d__Eukaryota	k__Fungi	p__Basidiomycota	c__Agaricomycetes	o__Agaricales	f__Agaricaceae	g__Tulostoma	s__Tulostoma_brumale	Saprotroph	Soil Saprotroph	Probable	Gasteroid	-	Common name - stalked puffball	Grgurinovic CA, Simpson JA. 2001. Fungal Diversity 8:97-127; Tedersoo L, et al. 2014. Science 346:1256688
OTU747	0	0	17	d__Eukaryota	k__Fungi	p__Ascomycota	c__Pezizomycetes	o__unidentified_c__Pezizomycetes	f__unidentified_c__Pezizomycetes	g__unidentified_c__Pezizomycetes	s__Pezizomycetes_sp	-	-	-	-	-	Unassigned	-
OTU169	0	17	0	d__Eukaryota	k__Fungi	p__unclassified_k__Fungi	c__unclassified_k__Fungi	o__unclassified_k__Fungi	f__unclassified_k__Fungi	g__unclassified_k__Fungi	s__unclassified_k__Fungi	-	-	-	-	-	Unassigned	-
OTU462	3	10	4	d__Eukaryota	k__Fungi	p__Ascomycota	c__Sordariomycetes	o__unclassified_c__Sordariomycetes	f__unclassified_c__Sordariomycetes	g__unclassified_c__Sordariomycetes	s__unclassified_c__Sordariomycetes	-	-	-	-	-	Unassigned	-
OTU102	8	8	0	d__Eukaryota	k__Fungi	p__Ascomycota	c__Sordariomycetes	o__Coniochaetales	f__Coniochaetaceae	g__Coniochaeta	s__Coniochaeta_mutabilis	Pathotroph-Saprotroph-Symbiotroph	Animal Pathogen-Dung Saprotroph-Endophyte-Lichen Parasite-Plant Pathogen-Undefined Saprotroph	Possible	Microfungus	-	-	Bell A. 1983. Dung Fungi: An Illustrated Guide to Coprophilous Fungi in New Zealand. Victoria University Press, Wellington; Damm U, et al. 2010. Persoonia 24:60-80; Costa IPMW, et al. 2012. Mycotaxon 119:26; Tedersoo L, et al. 2014. Science 346:1256688 (doi:10.1126/science.1256688); Irinyi L, et al. 2015. Medical Mycology 53:313-337; Lawrey JD, Diederich P. 2016. URL: http://www.lichenicolous.net…
OTU224	6	10	0	d__Eukaryota	k__Fungi	p__Ascomycota	c__Dothideomycetes	o__Pleosporales	f__Leptosphaeriaceae	g__Leptosphaeria	s__Leptosphaeria_sp	Pathotroph	Plant Pathogen	Probable	-	-	-	Tedersoo L, et al. 2014. Science 346:1256688
OTU359	3	13	0	d__Eukaryota	k__Fungi	p__Ascomycota	c__Sordariomycetes	o__Hypocreales	f__Bionectriaceae	g__unclassified_f__Bionectriaceae	s__unclassified_f__Bionectriaceae	Saprotroph	Undefined Saprotroph	Possible	Microfungus	-	-	Sterkenburg E, et al. 2015. New Phytologist 207:1145-1158
OTU420	0	16	0	d__Eukaryota	k__Fungi	p__Ascomycota	c__Dothideomycetes	o__Pleosporales	f__Pleosporaceae	g__Pleospora	s__Pleospora_bjoerlingii	Pathotroph-Saprotroph	Endophyte-Lichen Parasite-Plant Pathogen-Undefined Saprotroph	Probable	Microfungus	-	Necrotrophic pathogens and saprobes, especially associated with grasses. Many species are seed-borne (Cannon & Kirk 2007)	Cannon PF, Kirk PM. 2007. Fungal Families of the World. CAB International, Cambridge; David AS, et al. 2016. Microbial Ecology 71:912-926; Lawrey JD, Diederich P. 2016. URL: http://www.lichenicolous.net [24 May 2017]
OTU470	1	11	4	d__Eukaryota	k__Fungi	p__Ascomycota	c__Sordariomycetes	o__Microascales	f__Microascaceae	g__unidentified_f__Microascaceae	s__Microascaceae_sp	Pathotroph-Saprotroph-Symbiotroph	Animal Pathogen-Endophyte-Plant Pathogen-Undefined Saprotroph	Possible	Microfungus	-	Saprobic in soil or rotting vegetation, some species heat-tolerant and associatated with silage and compost, a few associated with humans and animals (Cannon & Kirk 2007)	Cannon PF, Kirk PM. 2007. Fungal Families of the World. CAB International, Cambridge
OTU474	12	4	0	d__Eukaryota	k__Fungi	p__Ascomycota	c__Eurotiomycetes	o__Onygenales	f__Ajellomycetaceae	g__Ajellomyces	s__Ajellomyces_crescens	Pathotroph-Saprotroph	Animal Pathogen-Undefined Saprotroph	Probable	-	-	Facultative pathogens of human and other mammals, with saprobic phases colonizing soil, dung, dead wood etc., especially in arid conditions (Cannon & Kirk 2007); This family contains most of the serious (non-opportunistic) human pathogenic fungi, sometimes affecting healthy as well as immunocompromised people especially in the netropics (Cannon & Kirk 2007)	Cannon PF, Kirk PM. 2007. Fungal Families of the World. CAB International, Cambridge
OTU533	16	0	0	d__Eukaryota	k__Fungi	p__Ascomycota	c__Eurotiomycetes	o__Chaetothyriales	f__Herpotrichiellaceae	g__Exophiala	s__unclassified_g__Exophiala	Pathotroph-Saprotroph	Animal Pathogen-Undefined Saprotroph	Probable	Facultative Yeast	-	-	Tedersoo L, et al. 2014. Science 346:1256688, Nagy GL, et al. 2014. Nature Communications 5:4471
OTU852	7	6	3	d__Eukaryota	k__Fungi	p__Ascomycota	c__Sordariomycetes	o__Sordariales	f__Lasiosphaeriaceae	g__unclassified_f__Lasiosphaeriaceae	s__unclassified_f__Lasiosphaeriaceae	Saprotroph	Undefined Saprotroph	Probable	Microfungus	-	Saprobes found dung, soil and rotting vegetation (Cannon & Kirk 2007)	Cannon PF, Kirk PM. 2007. Fungal Families of the World. CAB International, Cambridge
OTU920	1	8	7	d__Eukaryota	k__Fungi	p__Ascomycota	c__Sordariomycetes	o__Hypocreales	f__Incertae_sedis_o__Hypocreales	g__Stachybotrys	s__Stachybotrys_microspora	Saprotroph	Undefined Saprotroph	Possible	Microfungus	-	-	Sterkenburg E, et al. 2015. New Phytologist 207:1145-1158
OTU939	0	16	0	d__Eukaryota	k__Fungi	p__Ascomycota	c__Eurotiomycetes	o__Onygenales	f__Onygenaceae	g__Auxarthron	s__Auxarthron_californiense	Saprotroph	Dung Saprotroph-Soil Saprotroph	Probable	Microfungus	-	Generally saprobic and keratinophilic, in soil or coprophilous, occasionally found on hair or horn (Cannon & Kirk 2007)	Cannon PF, Kirk PM. 2007. Fungal Families of the World. CAB International, Cambridge
OTU185	1	9	6	d__Eukaryota	k__Fungi	p__Basidiomycota	c__Agaricomycetes	o__Corticiales	f__unidentified_o__Corticiales	g__unidentified_o__Corticiales	s__Corticiales_sp	-	-	-	-	-	Unassigned	-
OTU89	11	2	3	d__Eukaryota	k__Fungi	p__unclassified_k__Fungi	c__unclassified_k__Fungi	o__unclassified_k__Fungi	f__unclassified_k__Fungi	g__unclassified_k__Fungi	s__unclassified_k__Fungi	-	-	-	-	-	Unassigned	-
OTU1058	15	0	1	d__Eukaryota	k__Fungi	p__unclassified_k__Fungi	c__unclassified_k__Fungi	o__unclassified_k__Fungi	f__unclassified_k__Fungi	g__unclassified_k__Fungi	s__unclassified_k__Fungi	-	-	-	-	-	Unassigned	-
OTU445	0	16	0	d__Eukaryota	k__Fungi	p__Basidiomycota	c__Microbotryomycetes	o__Leucosporidiales	f__unclassified_o__Leucosporidiales	g__unclassified_o__Leucosporidiales	s__unclassified_o__Leucosporidiales	-	-	-	-	-	Unassigned	-
OTU13	0	6	10	d__Eukaryota	k__Fungi	p__unclassified_k__Fungi	c__unclassified_k__Fungi	o__unclassified_k__Fungi	f__unclassified_k__Fungi	g__unclassified_k__Fungi	s__unclassified_k__Fungi	-	-	-	-	-	Unassigned	-
OTU172	0	16	0	d__Eukaryota	k__Fungi	p__unclassified_k__Fungi	c__unclassified_k__Fungi	o__unclassified_k__Fungi	f__unclassified_k__Fungi	g__unclassified_k__Fungi	s__unclassified_k__Fungi	-	-	-	-	-	Unassigned	-
OTU1011	8	8	0	d__Eukaryota	k__Fungi	p__unclassified_k__Fungi	c__unclassified_k__Fungi	o__unclassified_k__Fungi	f__unclassified_k__Fungi	g__unclassified_k__Fungi	s__unclassified_k__Fungi	-	-	-	-	-	Unassigned	-
OTU1056	15	0	0	d__Eukaryota	k__Fungi	p__Basidiomycota	c__Agaricomycetes	o__Agaricales	f__Psathyrellaceae	g__Coprinopsis	s__Coprinopsis_stercorea	Saprotroph	Dung Saprotroph-Plant Saprotroph-Wood Saprotroph	Probable	Agaricoid	-	Saprobic, in grass, on dung, rotten wood and similar substrata (Cannon & Kirk 2007)	Cannon PF, Kirk PM. 2007. Fungal Families of the World. CAB International, Cambridge
OTU453	1	14	0	d__Eukaryota	k__Fungi	p__Ascomycota	c__Pezizomycetes	o__Pezizales	f__Incertae_sedis_o__Pezizales	g__Pulvinula	s__Pulvinula_sp	Symbiotroph	Ectomycorrhizal	Possible	-	-	-	Rinaldi AC, et al. 2008. Fungal Diversity 33:1-45; Tedersoo L, et al. 2010. Mycorrhiza 20:217-263 (pro parte); http://mycorrhizas.info/ecmf.html
OTU825	0	15	0	d__Eukaryota	k__Fungi	p__Ascomycota	c__Saccharomycetes	o__Saccharomycetales	f__Incertae_sedis_o__Saccharomycetales	g__Candida	s__Candida_humilis	Saprotroph	Undefined Saprotroph	Possible	Yeast	-	-	Sterkenburg E, et al. 2015. New Phytologist 207:1145-1158
OTU776	15	0	0	d__Eukaryota	k__Fungi	p__unclassified_k__Fungi	c__unclassified_k__Fungi	o__unclassified_k__Fungi	f__unclassified_k__Fungi	g__unclassified_k__Fungi	s__unclassified_k__Fungi	-	-	-	-	-	Unassigned	-
OTU411	7	8	0	d__Eukaryota	k__Fungi	p__unclassified_k__Fungi	c__unclassified_k__Fungi	o__unclassified_k__Fungi	f__unclassified_k__Fungi	g__unclassified_k__Fungi	s__unclassified_k__Fungi	-	-	-	-	-	Unassigned	-
OTU295	1	7	7	d__Eukaryota	k__Fungi	p__unclassified_k__Fungi	c__unclassified_k__Fungi	o__unclassified_k__Fungi	f__unclassified_k__Fungi	g__unclassified_k__Fungi	s__unclassified_k__Fungi	-	-	-	-	-	Unassigned	-
OTU785	15	0	0	d__Eukaryota	k__Fungi	p__Ascomycota	c__unclassified_p__Ascomycota	o__unclassified_p__Ascomycota	f__unclassified_p__Ascomycota	g__unclassified_p__Ascomycota	s__unclassified_p__Ascomycota	-	-	-	-	-	Unassigned	-
OTU493	0	7	8	d__Eukaryota	k__Fungi	p__Ascomycota	c__unclassified_p__Ascomycota	o__unclassified_p__Ascomycota	f__unclassified_p__Ascomycota	g__unclassified_p__Ascomycota	s__unclassified_p__Ascomycota	-	-	-	-	-	Unassigned	-
OTU432	7	8	0	d__Eukaryota	k__Fungi	p__Ascomycota	c__unclassified_p__Ascomycota	o__unclassified_p__Ascomycota	f__unclassified_p__Ascomycota	g__unclassified_p__Ascomycota	s__unclassified_p__Ascomycota	-	-	-	-	-	Unassigned	-
OTU321	0	0	15	d__Eukaryota	k__Fungi	p__Ascomycota	c__Lecanoromycetes	o__unclassified_c__Lecanoromycetes	f__unclassified_c__Lecanoromycetes	g__unclassified_c__Lecanoromycetes	s__unclassified_c__Lecanoromycetes	-	-	-	-	-	Unassigned	-
OTU426	0	15	0	d__Eukaryota	k__Fungi	p__unclassified_k__Fungi	c__unclassified_k__Fungi	o__unclassified_k__Fungi	f__unclassified_k__Fungi	g__unclassified_k__Fungi	s__unclassified_k__Fungi	-	-	-	-	-	Unassigned	-
OTU45	1	1	13	d__Eukaryota	k__Fungi	p__unclassified_k__Fungi	c__unclassified_k__Fungi	o__unclassified_k__Fungi	f__unclassified_k__Fungi	g__unclassified_k__Fungi	s__unclassified_k__Fungi	-	-	-	-	-	Unassigned	-
OTU884	0	13	2	d__Eukaryota	k__Fungi	p__unclassified_k__Fungi	c__unclassified_k__Fungi	o__unclassified_k__Fungi	f__unclassified_k__Fungi	g__unclassified_k__Fungi	s__unclassified_k__Fungi	-	-	-	-	-	Unassigned	-
OTU107	14	0	0	d__Eukaryota	k__Fungi	p__Ascomycota	c__Sordariomycetes	o__Hypocreales	f__Hypocreaceae	g__Trichoderma	s__Trichoderma_aerugineum	Saprotroph	Undefined Saprotroph	Possible	Microfungus	-	-	Sterkenburg E, et al. 2015. New Phytologist 207:1145-1158
OTU138	14	0	0	d__Eukaryota	k__Fungi	p__Ascomycota	c__Sordariomycetes	o__Xylariales	f__Amphisphaeriaceae	g__Pestalotiopsis	s__unclassified_g__Pestalotiopsis	Pathotroph	Plant Pathogen	Probable	-	-	-	Tedersoo L, et al. 2014. Science 346:1256688
OTU189	1	13	0	d__Eukaryota	k__Fungi	p__Ascomycota	c__Orbiliomycetes	o__Orbiliales	f__Orbiliaceae	g__Brachyphoris	s__Brachyphoris_oviparasitica	Saprotroph	Undefined Saprotroph	Probable	-	-	-	Tedersoo L, et al. 2014. Science 346:1256688
OTU225	5	3	6	d__Eukaryota	k__Fungi	p__Ascomycota	c__Sordariomycetes	o__Coniochaetales	f__Coniochaetaceae	g__unidentified_f__Coniochaetaceae	s__Coniochaetaceae_sp	Pathotroph-Saprotroph-Symbiotroph	Animal Pathogen-Dung Saprotroph-Endophyte-Lichen Parasite-Plant Pathogen-Undefined Saprotroph	Possible	Microfungus	-	Common Name - Rust Fungus; Saprobic on wood and bark (especially in dry habitats), coprophilous or isolated from soil and similar substrata (Cannon & Kirk 2007)	Cannon PF, Kirk PM. 2007. Fungal Families of the World. CAB International, Cambridge; Damm U, et al. 2010. Persoonia 24:60-80; Irinyi L, et al. 2015. Medical Mycology 53:313-337; Lawrey JD, Diederich P. 2016. URL: http://www.lichenicolous.net [24 May 2017]
OTU308	3	5	6	d__Eukaryota	k__Fungi	p__Ascomycota	c__Sordariomycetes	o__Sordariales	f__Chaetomiaceae	g__Humicola	s__unclassified_g__Humicola	Saprotroph	Undefined Saprotroph-Wood Saprotroph	Probable	-	Soft Rot	-	Seehann G, et al. 1975. List of Fungi in Soft-Rot Tissue Tests. Institute fur Holzbiologie und Holzschutz, Bundesforschungsanstalt fur Forst - und Holzwirtshaft, Hamburg - Lohbrugge, Germany; Costa IPMW, et al. 2012. Mycotaxon 119:26; Tedersoo L, et al. 2014. Science 346:1256688
OTU77	11	3	0	d__Eukaryota	k__Fungi	p__Ascomycota	c__Leotiomycetes	o__Helotiales	f__Helotiaceae	g__Articulospora	s__Articulospora_proliferata	Saprotroph	Undefined Saprotroph	Probable	-	-	-	Tedersoo L, et al. 2014. Science 346:1256688
OTU813	3	8	3	d__Eukaryota	k__Fungi	p__Basidiomycota	c__Agaricomycetes	o__Thelephorales	f__Thelephoraceae	g__unidentified_f__Thelephoraceae	s__Thelephoraceae_sp	Saprotroph-Symbiotroph	Ectomycorrhizal-Undefined Saprotroph	Probable	Clavarioid	-	On the ground, on soil, a few on wood. At least some speices ectomycorrhizal (Cannon & Kirk 2007)	Cannon PF, Kirk PM. 2007. Fungal Families of the World. CAB International, Cambridge
OTU880	0	14	0	d__Eukaryota	k__Fungi	p__Ascomycota	c__Pezizomycetes	o__Pezizales	f__Pezizaceae	g__Eremiomyces	s__Eremiomyces_echinulatus	Symbiotroph	Ectomycorrhizal	Possible	-	-	-	Rinaldi AC, et al. 2008. Fungal Diversity 33:1-45 (ECM); Tedersoo L, et al. 2010. Mycorrhiza 20:217-263 (not ECM)
OTU1051	14	0	0	d__Eukaryota	k__Fungi	p__Ascomycota	c__unclassified_p__Ascomycota	o__unclassified_p__Ascomycota	f__unclassified_p__Ascomycota	g__unclassified_p__Ascomycota	s__unclassified_p__Ascomycota	-	-	-	-	-	Unassigned	-
OTU126	9	5	0	d__Eukaryota	k__Fungi	p__Ascomycota	c__Sordariomycetes	o__Xylariales	f__unclassified_o__Xylariales	g__unclassified_o__Xylariales	s__unclassified_o__Xylariales	-	-	-	-	-	Unassigned	-
OTU443	5	9	0	d__Eukaryota	k__Fungi	p__Ascomycota	c__Sordariomycetes	o__Microascales	f__unclassified_o__Microascales	g__unclassified_o__Microascales	s__unclassified_o__Microascales	-	-	-	-	-	Unassigned	-
OTU949	0	14	0	d__Eukaryota	k__Fungi	p__Ascomycota	c__unclassified_p__Ascomycota	o__unclassified_p__Ascomycota	f__unclassified_p__Ascomycota	g__unclassified_p__Ascomycota	s__unclassified_p__Ascomycota	-	-	-	-	-	Unassigned	-
OTU881	0	5	9	d__Eukaryota	k__Fungi	p__unclassified_k__Fungi	c__unclassified_k__Fungi	o__unclassified_k__Fungi	f__unclassified_k__Fungi	g__unclassified_k__Fungi	s__unclassified_k__Fungi	-	-	-	-	-	Unassigned	-
OTU472	3	10	1	d__Eukaryota	k__Fungi	p__unclassified_k__Fungi	c__unclassified_k__Fungi	o__unclassified_k__Fungi	f__unclassified_k__Fungi	g__unclassified_k__Fungi	s__unclassified_k__Fungi	-	-	-	-	-	Unassigned	-
OTU282	0	7	6	d__Eukaryota	k__Fungi	p__Ascomycota	c__Eurotiomycetes	o__Eurotiales	f__Trichocomaceae	g__Penicillium	s__unclassified_g__Penicillium	Saprotroph	Undefined Saprotroph	Possible	Microfungus	-	-	Sterkenburg E, et al. 2015. New Phytologist 207:1145-1158
OTU460	1	12	0	d__Eukaryota	k__Fungi	p__Basidiomycota	c__Microbotryomycetes	o__Sporidiobolales	f__Incertae_sedis_o__Sporidiobolales	g__Rhodotorula	s__Rhodotorula_vanillica	Pathotroph-Saprotroph	Animal Endosymbiont-Animal Pathogen-Endophyte-Plant Pathogen-Undefined Saprotroph	Probable	Yeast	-	Opportunistic human pathogen	http://www.cdc.gov
OTU473	0	13	0	d__Eukaryota	k__Fungi	p__Basidiomycota	c__Tremellomycetes	o__Tremellales	f__Incertae_sedis_o__Tremellales	g__Cryptococcus	s__Cryptococcus_chernovii	Pathotroph-Saprotroph-Symbiotroph	Fungal Parasite-Undefined Saprotroph	Possible	Tremelloid-Yeast	-	The order contains both teleomorphic and anamorphic species, most of the latter being yeasts	Sterkenburg E, et al. 2015. New Phytologist 207:1145-1158
OTU705	0	0	13	d__Eukaryota	k__Fungi	p__Ascomycota	c__Saccharomycetes	o__Saccharomycetales	f__Incertae_sedis_o__Saccharomycetales	g__Candida	s__Candida_zeylanoides	Saprotroph	Undefined Saprotroph	Possible	Yeast	-	-	Sterkenburg E, et al. 2015. New Phytologist 207:1145-1158
OTU775	13	0	0	d__Eukaryota	k__Fungi	p__Ascomycota	c__Leotiomycetes	o__Helotiales	f__Incertae_sedis_o__Helotiales	g__Tetracladium	s__Tetracladium_sp	Saprotroph	Undefined Saprotroph	Probable	-	-	-	Tedersoo L, et al. 2014. Science 346:1256688
OTU842	0	13	0	d__Eukaryota	k__Fungi	p__Ascomycota	c__Dothideomycetes	o__Pleosporales	f__Pleosporaceae	g__Pleospora	s__Pleospora_bjoerlingii	Pathotroph-Saprotroph	Endophyte-Lichen Parasite-Plant Pathogen-Undefined Saprotroph	Probable	Microfungus	-	Necrotrophic pathogens and saprobes, especially associated with grasses. Many species are seed-borne (Cannon & Kirk 2007)	Cannon PF, Kirk PM. 2007. Fungal Families of the World. CAB International, Cambridge; David AS, et al. 2016. Microbial Ecology 71:912-926; Lawrey JD, Diederich P. 2016. URL: http://www.lichenicolous.net [24 May 2017]
OTU973	2	9	2	d__Eukaryota	k__Fungi	p__unclassified_k__Fungi	c__unclassified_k__Fungi	o__unclassified_k__Fungi	f__unclassified_k__Fungi	g__unclassified_k__Fungi	s__unclassified_k__Fungi	-	-	-	-	-	Unassigned	-
OTU827	0	13	0	d__Eukaryota	k__Fungi	p__unclassified_k__Fungi	c__unclassified_k__Fungi	o__unclassified_k__Fungi	f__unclassified_k__Fungi	g__unclassified_k__Fungi	s__unclassified_k__Fungi	-	-	-	-	-	Unassigned	-
OTU403	0	9	4	d__Eukaryota	k__Fungi	p__Ascomycota	c__unclassified_p__Ascomycota	o__unclassified_p__Ascomycota	f__unclassified_p__Ascomycota	g__unclassified_p__Ascomycota	s__unclassified_p__Ascomycota	-	-	-	-	-	Unassigned	-
OTU121	8	1	4	d__Eukaryota	k__Fungi	p__unclassified_k__Fungi	c__unclassified_k__Fungi	o__unclassified_k__Fungi	f__unclassified_k__Fungi	g__unclassified_k__Fungi	s__unclassified_k__Fungi	-	-	-	-	-	Unassigned	-
OTU281	0	3	10	d__Eukaryota	k__Fungi	p__Ascomycota	c__Sordariomycetes	o__unclassified_c__Sordariomycetes	f__unclassified_c__Sordariomycetes	g__unclassified_c__Sordariomycetes	s__unclassified_c__Sordariomycetes	-	-	-	-	-	Unassigned	-
OTU205	0	13	0	d__Eukaryota	k__Fungi	p__Basidiomycota	c__Agaricomycetes	o__Trechisporales	f__unclassified_o__Trechisporales	g__unclassified_o__Trechisporales	s__unclassified_o__Trechisporales	-	-	-	-	-	Unassigned	-
OTU798	1	8	4	d__Eukaryota	k__Fungi	p__Ascomycota	c__Leotiomycetes	o__Thelebolales	f__Thelebolaceae	g__unidentified_f__Thelebolaceae	s__Thelebolaceae_sp	-	-	-	-	-	Unassigned	-
OTU302	0	3	10	d__Eukaryota	k__Fungi	p__unidentified_k__Fungi	c__unidentified_k__Fungi	o__unidentified_k__Fungi	f__unidentified_k__Fungi	g__unidentified_k__Fungi	s__Fungi_sp	-	-	-	-	-	Unassigned	-
OTU323	0	4	9	d__Eukaryota	k__Fungi	p__Ascomycota	c__unclassified_p__Ascomycota	o__unclassified_p__Ascomycota	f__unclassified_p__Ascomycota	g__unclassified_p__Ascomycota	s__unclassified_p__Ascomycota	-	-	-	-	-	Unassigned	-
OTU379	13	0	0	d__Eukaryota	k__Fungi	p__unclassified_k__Fungi	c__unclassified_k__Fungi	o__unclassified_k__Fungi	f__unclassified_k__Fungi	g__unclassified_k__Fungi	s__unclassified_k__Fungi	-	-	-	-	-	Unassigned	-
OTU756	13	0	0	d__Eukaryota	k__Fungi	p__Ascomycota	c__Dothideomycetes	o__Pleosporales	f__unclassified_o__Pleosporales	g__unclassified_o__Pleosporales	s__unclassified_o__Pleosporales	-	-	-	-	-	Unassigned	-
OTU21	0	0	12	d__Eukaryota	k__Fungi	p__Basidiomycota	c__Agaricomycetes	o__Thelephorales	f__Thelephoraceae	g__Tomentella	s__Tomentella_pilosa	Symbiotroph	Ectomycorrhizal	Highly Probable	Corticioid	-	-	Rinaldi AC, et al. 2008. Fungal Diversity 33:1-45; Tedersoo L, et al. 2010. Mycorrhiza 20:217-263; http://mycorrhizas.info/ecmf.html
OTU402	1	11	0	d__Eukaryota	k__Fungi	p__Ascomycota	c__Sordariomycetes	o__Sordariales	f__Lasiosphaeriaceae	g__Schizothecium	s__unclassified_g__Schizothecium	Saprotroph	Dung Saprotroph	Highly Probable	-	-	-	Bills GF, et al. 2013. Current Opinion in microbiology, 16:549-565; Tedersoo L, et al. 2014. Science 346:1256688
OTU428	0	9	3	d__Eukaryota	k__Fungi	p__Basidiomycota	c__Agaricomycetes	o__Cantharellales	f__Ceratobasidiaceae	g__Thanatephorus	s__Thanatephorus_cucumeris	Pathotroph	Plant Pathogen	Probable	-	-	-	Tedersoo L, et al. 2014. Science 346:1256688
OTU781	12	0	0	d__Eukaryota	k__Fungi	p__Basidiomycota	c__Agaricomycetes	o__Agaricales	f__Agaricaceae	g__Lycoperdon	s__Lycoperdon_subcretaceum	Saprotroph	Undefined Saprotroph	Probable	Gasteroid	-	Common name - puffball	Grgurinovic CA, Simpson JA. 2001. Fungal Diversity 8:97-127; Tedersoo L, et al. 2014. Science 346:1256688
OTU933	0	12	0	d__Eukaryota	k__Fungi	p__Basidiomycota	c__Agaricomycetes	o__Incertae_sedis_c__Agaricomycetes	f__Incertae_sedis_c__Agaricomycetes	g__Oxyporus	s__Oxyporus_cuneatus	Saprotroph	Wood Saprotroph	Highly Probable	Corticioid	Brown Rot	-	Gilbertson RL, Ryvarden L. 1987-1987. North American Polypores. Fungiflora, Oslo
OTU981	0	7	5	d__Eukaryota	k__Fungi	p__Ascomycota	c__Dothideomycetes	o__Dothideales	f__Dothioraceae	g__Aureobasidium	s__unclassified_g__Aureobasidium	Pathotroph-Saprotroph-Symbiotroph	Animal Pathogen-Endophyte-Epiphyte-Plant Pathogen-Undefined Saprotroph	Possible	Facultative Yeast	-	-	Costa IPMW, et al. 2012. Mycotaxon 119:26; Tedersoo L, et al. 2014. Science 346:1256688; Wachowska U, Glowacka K. 2014. Biocontrol 59:pp 635-645; Irinyia L, Lacknerb M, de Hoog GS, Meyer W. 2016. Fungal Biology 120:125-136; http://www.apsnet.org/publications/commonnames/Pages/default.aspx
OTU986	0	12	0	d__Eukaryota	k__Fungi	p__Ascomycota	c__Sordariomycetes	o__Xylariales	f__Incertae_sedis_o__Xylariales	g__Monosporascus	s__Monosporascus_cannonballus	Pathotroph	Plant Pathogen	Probable	-	-	-	http://www.apsnet.org/publications/commonnames/Pages/default.aspx
OTU809	0	7	5	d__Eukaryota	k__Fungi	p__unclassified_k__Fungi	c__unclassified_k__Fungi	o__unclassified_k__Fungi	f__unclassified_k__Fungi	g__unclassified_k__Fungi	s__unclassified_k__Fungi	-	-	-	-	-	Unassigned	-
OTU936	0	12	0	d__Eukaryota	k__Fungi	p__Basidiomycota	c__Agaricomycetes	o__Agaricales	f__unclassified_o__Agaricales	g__unclassified_o__Agaricales	s__unclassified_o__Agaricales	-	-	-	-	-	Unassigned	-
OTU511	0	12	0	d__Eukaryota	k__Fungi	p__Ascomycota	c__Dothideomycetes	o__Pleosporales	f__unclassified_o__Pleosporales	g__unclassified_o__Pleosporales	s__unclassified_o__Pleosporales	-	-	-	-	-	Unassigned	-
OTU772	12	0	0	d__Eukaryota	k__Fungi	p__Ascomycota	c__Sordariomycetes	o__Trichosphaeriales	f__Incertae_sedis_o__Trichosphaeriales	g__unidentified_f__Incertae_sedis_o__Trichosphaeriales	s__Incertae_sedis_sp_g__unidentified_f__Incertae_sedis_o__Trichosphaeriales	-	-	-	-	-	Unassigned	-
OTU269	0	0	12	d__Eukaryota	k__Fungi	p__unclassified_k__Fungi	c__unclassified_k__Fungi	o__unclassified_k__Fungi	f__unclassified_k__Fungi	g__unclassified_k__Fungi	s__unclassified_k__Fungi	-	-	-	-	-	Unassigned	-
OTU249	0	10	2	d__Eukaryota	k__Fungi	p__unclassified_k__Fungi	c__unclassified_k__Fungi	o__unclassified_k__Fungi	f__unclassified_k__Fungi	g__unclassified_k__Fungi	s__unclassified_k__Fungi	-	-	-	-	-	Unassigned	-
OTU230	0	0	12	d__Eukaryota	k__Fungi	p__unclassified_k__Fungi	c__unclassified_k__Fungi	o__unclassified_k__Fungi	f__unclassified_k__Fungi	g__unclassified_k__Fungi	s__unclassified_k__Fungi	-	-	-	-	-	Unassigned	-
OTU786	12	0	0	d__Eukaryota	k__Fungi	p__Ascomycota	c__unclassified_p__Ascomycota	o__unclassified_p__Ascomycota	f__unclassified_p__Ascomycota	g__unclassified_p__Ascomycota	s__unclassified_p__Ascomycota	-	-	-	-	-	Unassigned	-
OTU180	3	4	5	d__Eukaryota	k__Fungi	p__unclassified_k__Fungi	c__unclassified_k__Fungi	o__unclassified_k__Fungi	f__unclassified_k__Fungi	g__unclassified_k__Fungi	s__unclassified_k__Fungi	-	-	-	-	-	Unassigned	-
OTU1027	1	8	2	d__Eukaryota	k__Fungi	p__Ascomycota	c__Leotiomycetes	o__Helotiales	f__Incertae_sedis_o__Helotiales	g__Scytalidium	s__Scytalidium_circinatum	Saprotroph	Wood Saprotroph	Probable	-	Soft Rot	-	Nilsson T. 1973. Studies on wood degradation and cellulolytic activity of microfungi. No. 104; Costa IPMW, et al. 2012. Mycotaxon 119:26; Tedersoo L, et al. 2014. Science 346:1256688; http://www.apsnet.org/publications/commonnames/Pages/default.aspx
OTU110	11	0	0	d__Eukaryota	k__Fungi	p__Basidiomycota	c__Agaricomycetes	o__Agaricales	f__Hygrophoraceae	g__Hygrocybe	s__Hygrocybe_cantharellus	Saprotroph-Symbiotroph	Undefined Saprotroph-Undefined Biotroph	Probable	Agaricoid	-	Previously classified as Hygrophorus; carbon signature suggests biotrophy with bryophytes, grasses, or understory plants	Tedersoo L, et al. 2014. Science 346:1256688;Lodge et al. 2014. Fungal Diversity 64:1-99; Lodge 2014. Omphalina 5:2-6; Seitzman et al. 2011. Mycologia 103:280-290.
OTU167	4	3	4	d__Eukaryota	k__Fungi	p__Ascomycota	c__Orbiliomycetes	o__Orbiliales	f__Orbiliaceae	g__Dactylella	s__Dactylella_heptameres	Saprotroph	Undefined Saprotroph	Probable	-	-	-	Tedersoo L, et al. 2014. Science 346:1256688
OTU17	1	0	10	d__Eukaryota	k__Fungi	p__Ascomycota	c__Sordariomycetes	o__Hypocreales	f__Clavicipitaceae	g__Neotyphodium	s__Neotyphodium_tembladerae	Symbiotroph	Clavicipitaceous Endophyte	Highly Probable	-	-	Class 1 Endophyte	Tedersoo L, et al. 2014. Science 346:1256688; Rodriguez et al. 2009. New Phytologist 182: 314-330
OTU246	1	6	4	d__Eukaryota	k__Fungi	p__Ascomycota	c__Dothideomycetes	o__Capnodiales	f__Mycosphaerellaceae	g__unclassified_f__Mycosphaerellaceae	s__unclassified_f__Mycosphaerellaceae	Pathotroph-Saprotroph	Plant Pathogen-Undefined Saprotroph	Probable	Microfungus	-	Biotrophic, necrotrophic or saprobic on various plant tissues (Cannon & Kirk 2007)	Cannon PF, Kirk PM. 2007. Fungal Families of the World. CAB International, Cambridge
OTU280	1	4	6	d__Eukaryota	k__Fungi	p__Zygomycota	c__Incertae_sedis_p__Zygomycota	o__Mortierellales	f__Mortierellaceae	g__Mortierella	s__unclassified_g__Mortierella	Saprotroph-Symbiotroph	Endophyte-Litter Saprotroph-Soil Saprotroph-Undefined Saprotroph	Possible	Microfungus	-	Saprobic in soil and thus frequenctly isolated from soil and material contaminated with soil such as hay or rotten silage and spoil tips (Cannon & Kirk 2007)	Cannon PF, Kirk PM. 2007. Fungal Families of the World. CAB International, Cambridge; Purahong W, et al. 2016. Molecular Ecology 25:4059-4074
OTU322	5	0	6	d__Eukaryota	k__Fungi	p__Basidiomycota	c__Agaricomycetes	o__Thelephorales	f__Thelephoraceae	g__unclassified_f__Thelephoraceae	s__unclassified_f__Thelephoraceae	Saprotroph-Symbiotroph	Ectomycorrhizal-Undefined Saprotroph	Probable	Clavarioid	-	On the ground, on soil, a few on wood. At least some speices ectomycorrhizal (Cannon & Kirk 2007)	Cannon PF, Kirk PM. 2007. Fungal Families of the World. CAB International, Cambridge
OTU449	0	9	2	d__Eukaryota	k__Fungi	p__Ascomycota	c__Leotiomycetes	o__Helotiales	f__Helotiaceae	g__Articulospora	s__Articulospora_proliferata	Saprotroph	Undefined Saprotroph	Probable	-	-	-	Tedersoo L, et al. 2014. Science 346:1256688
OTU451	0	11	0	d__Eukaryota	k__Fungi	p__Ascomycota	c__Sordariomycetes	o__Hypocreales	f__Incertae_sedis_o__Hypocreales	g__Trichothecium	s__Trichothecium_roseum	Pathotroph	Plant Pathogen	Probable	-	-	-	http://www.apsnet.org/publications/commonnames/Pages/default.aspx
OTU554	0	8	3	d__Eukaryota	k__Fungi	p__Ascomycota	c__Eurotiomycetes	o__Eurotiales	f__Trichocomaceae	g__Penicillium	s__Penicillium_oxalicum	Saprotroph	Undefined Saprotroph	Possible	Microfungus	-	-	Sterkenburg E, et al. 2015. New Phytologist 207:1145-1158
OTU791	0	11	0	d__Eukaryota	k__Fungi	p__Ascomycota	c__Eurotiomycetes	o__Onygenales	f__Onygenaceae	g__Amauroascus	s__Amauroascus_albicans	Saprotroph	Dung Saprotroph-Soil Saprotroph	Probable	Microfungus	-	Generally saprobic and keratinophilic, in soil or coprophilous, occasionally found on hair or horn (Cannon & Kirk 2007)	Cannon PF, Kirk PM. 2007. Fungal Families of the World. CAB International, Cambridge
OTU814	2	6	3	d__Eukaryota	k__Fungi	p__Basidiomycota	c__Ustilaginomycetes	o__Ustilaginales	f__Ustilaginaceae	g__Ustilago	s__Ustilago_calamagrostidis	Pathotroph	Plant Pathogen	Probable	Facultative Yeast-Smut	-	-	Tedersoo L, et al. 2014. Science 346:1256688 (doi:10.1126/science.1256688)
OTU862	2	6	3	d__Eukaryota	k__Fungi	p__Basidiomycota	c__Agaricomycetes	o__Sebacinales	f__Sebacinaceae	g__Helvellosebacina	s__unclassified_g__Helvellosebacina	Symbiotroph	Ectomycorrhizal	Probable	Coralloid	-	Terrestrial forming mycorrhizas with a wide range of plants including orchids, Ericaceae and liverworts as well as ectomycorrhizas with conifers and angiosperm trees (Cannon & Kirk 2007)	Cannon PF, Kirk PM. 2007. Fungal Families of the World. CAB International, Cambridge
OTU869	1	10	0	d__Eukaryota	k__Fungi	p__Basidiomycota	c__Agaricomycetes	o__Boletales	f__Rhizopogonaceae	g__Rhizopogon	s__unclassified_g__Rhizopogon	Symbiotroph	Ectomycorrhizal	Highly Probable	Gasteroid	Hypogeous	Common name - false truffle	Rinaldi AC, et al. 2008. Fungal Diversity 33:1-45; Tedersoo L, et al. 2010. Mycorrhiza 20:217-263; http://mycorrhizas.info/ecmf.html
OTU818	0	11	0	d__Eukaryota	k__Fungi	p__unclassified_k__Fungi	c__unclassified_k__Fungi	o__unclassified_k__Fungi	f__unclassified_k__Fungi	g__unclassified_k__Fungi	s__unclassified_k__Fungi	-	-	-	-	-	Unassigned	-
OTU1042	8	0	3	d__Eukaryota	k__Fungi	p__unclassified_k__Fungi	c__unclassified_k__Fungi	o__unclassified_k__Fungi	f__unclassified_k__Fungi	g__unclassified_k__Fungi	s__unclassified_k__Fungi	-	-	-	-	-	Unassigned	-
OTU1012	0	7	4	d__Eukaryota	k__Fungi	p__Ascomycota	c__unclassified_p__Ascomycota	o__unclassified_p__Ascomycota	f__unclassified_p__Ascomycota	g__unclassified_p__Ascomycota	s__unclassified_p__Ascomycota	-	-	-	-	-	Unassigned	-
OTU366	1	10	0	d__Eukaryota	k__Fungi	p__unclassified_k__Fungi	c__unclassified_k__Fungi	o__unclassified_k__Fungi	f__unclassified_k__Fungi	g__unclassified_k__Fungi	s__unclassified_k__Fungi	-	-	-	-	-	Unassigned	-
OTU130	11	0	0	d__Eukaryota	k__Fungi	p__Ascomycota	c__Sordariomycetes	o__Xylariales	f__unclassified_o__Xylariales	g__unclassified_o__Xylariales	s__unclassified_o__Xylariales	-	-	-	-	-	Unassigned	-
OTU165	5	6	0	d__Eukaryota	k__Fungi	p__unclassified_k__Fungi	c__unclassified_k__Fungi	o__unclassified_k__Fungi	f__unclassified_k__Fungi	g__unclassified_k__Fungi	s__unclassified_k__Fungi	-	-	-	-	-	Unassigned	-
OTU327	0	3	8	d__Eukaryota	k__Fungi	p__unclassified_k__Fungi	c__unclassified_k__Fungi	o__unclassified_k__Fungi	f__unclassified_k__Fungi	g__unclassified_k__Fungi	s__unclassified_k__Fungi	-	-	-	-	-	Unassigned	-
OTU1069	0	11	0	d__Eukaryota	k__Fungi	p__Ascomycota	c__Orbiliomycetes	o__unclassified_c__Orbiliomycetes	f__unclassified_c__Orbiliomycetes	g__unclassified_c__Orbiliomycetes	s__unclassified_c__Orbiliomycetes	-	-	-	-	-	Unassigned	-
OTU922	4	6	1	d__Eukaryota	k__Fungi	p__Ascomycota	c__Dothideomycetes	o__Capnodiales	f__unclassified_o__Capnodiales	g__unclassified_o__Capnodiales	s__unclassified_o__Capnodiales	-	-	-	-	-	Unassigned	-
OTU66	11	0	0	d__Eukaryota	k__Fungi	p__unclassified_k__Fungi	c__unclassified_k__Fungi	o__unclassified_k__Fungi	f__unclassified_k__Fungi	g__unclassified_k__Fungi	s__unclassified_k__Fungi	-	-	-	-	-	Unassigned	-
OTU410	0	8	2	d__Eukaryota	k__Fungi	p__Ascomycota	c__Dothideomycetes	o__Pleosporales	f__Sporormiaceae	g__Preussia	s__Preussia_terricola	Saprotroph	Dung Saprotroph-Plant Saprotroph	Probable	Microfungus	-	Saprobic, associated with dung and rotting vegetation (Cannon & Kirk 2007)	Cannon PF, Kirk PM. 2007. Fungal Families of the World. CAB International, Cambridge
OTU490	0	10	0	d__Eukaryota	k__Fungi	p__Ascomycota	c__Sordariomycetes	o__Sordariales	f__Cephalothecaceae	g__unclassified_f__Cephalothecaceae	s__unclassified_f__Cephalothecaceae	Saprotroph	Fungal Parasite-Wood Saprotroph	Probable	Microfungus	-	Typically saprobic, fruiting on very rotten wood or other fungi (Cannon & Kirk 2007)	Cannon PF, Kirk PM. 2007. Fungal Families of the World. CAB International, Cambridge
OTU644	0	8	2	d__Eukaryota	k__Fungi	p__Ascomycota	c__Saccharomycetes	o__Saccharomycetales	f__Incertae_sedis_o__Saccharomycetales	g__Candida	s__Candida_humilis	Saprotroph	Undefined Saprotroph	Possible	Yeast	-	-	Sterkenburg E, et al. 2015. New Phytologist 207:1145-1158
OTU942	1	5	4	d__Eukaryota	k__Fungi	p__Basidiomycota	c__Agaricomycetes	o__Agaricales	f__Psathyrellaceae	g__Coprinopsis	s__Coprinopsis_sp	Saprotroph	Dung Saprotroph-Plant Saprotroph-Wood Saprotroph	Probable	Agaricoid	-	Saprobic, in grass, on dung, rotten wood and similar substrata (Cannon & Kirk 2007)	Cannon PF, Kirk PM. 2007. Fungal Families of the World. CAB International, Cambridge
OTU97	7	0	3	d__Eukaryota	k__Fungi	p__Basidiomycota	c__Agaricomycetes	o__Agaricales	f__Psathyrellaceae	g__Coprinopsis	s__Coprinopsis_calospora	Saprotroph	Dung Saprotroph-Plant Saprotroph-Wood Saprotroph	Probable	Agaricoid	-	Saprobic, in grass, on dung, rotten wood and similar substrata (Cannon & Kirk 2007)	Cannon PF, Kirk PM. 2007. Fungal Families of the World. CAB International, Cambridge
OTU608	3	3	4	d__Eukaryota	k__Fungi	p__Ascomycota	c__Pezizomycetes	o__unclassified_c__Pezizomycetes	f__unclassified_c__Pezizomycetes	g__unclassified_c__Pezizomycetes	s__unclassified_c__Pezizomycetes	-	-	-	-	-	Unassigned	-
OTU44	0	0	10	d__Eukaryota	k__Fungi	p__unclassified_k__Fungi	c__unclassified_k__Fungi	o__unclassified_k__Fungi	f__unclassified_k__Fungi	g__unclassified_k__Fungi	s__unclassified_k__Fungi	-	-	-	-	-	Unassigned	-
OTU831	0	10	0	d__Eukaryota	k__Fungi	p__unclassified_k__Fungi	c__unclassified_k__Fungi	o__unclassified_k__Fungi	f__unclassified_k__Fungi	g__unclassified_k__Fungi	s__unclassified_k__Fungi	-	-	-	-	-	Unassigned	-
OTU191	0	10	0	d__Eukaryota	k__Fungi	p__unclassified_k__Fungi	c__unclassified_k__Fungi	o__unclassified_k__Fungi	f__unclassified_k__Fungi	g__unclassified_k__Fungi	s__unclassified_k__Fungi	-	-	-	-	-	Unassigned	-
OTU976	1	9	0	d__Eukaryota	k__Fungi	p__Ascomycota	c__unclassified_p__Ascomycota	o__unclassified_p__Ascomycota	f__unclassified_p__Ascomycota	g__unclassified_p__Ascomycota	s__unclassified_p__Ascomycota	-	-	-	-	-	Unassigned	-
OTU262	3	3	4	d__Eukaryota	k__Fungi	p__Chytridiomycota	c__Monoblepharidomycetes	o__Monoblepharidales	f__unidentified_o__Monoblepharidales	g__unidentified_o__Monoblepharidales	s__Monoblepharidales_sp	-	-	-	-	-	Unassigned	-
OTU301	0	4	6	d__Eukaryota	k__Fungi	p__unidentified_k__Fungi	c__unidentified_k__Fungi	o__unidentified_k__Fungi	f__unidentified_k__Fungi	g__unidentified_k__Fungi	s__Fungi_sp	-	-	-	-	-	Unassigned	-
OTU777	10	0	0	d__Eukaryota	k__Fungi	p__unclassified_k__Fungi	c__unclassified_k__Fungi	o__unclassified_k__Fungi	f__unclassified_k__Fungi	g__unclassified_k__Fungi	s__unclassified_k__Fungi	-	-	-	-	-	Unassigned	-
OTU911	0	10	0	d__Eukaryota	k__Fungi	p__unidentified_k__Fungi	c__unidentified_k__Fungi	o__unidentified_k__Fungi	f__unidentified_k__Fungi	g__unidentified_k__Fungi	s__Fungi_sp	-	-	-	-	-	Unassigned	-
OTU87	10	0	0	d__Eukaryota	k__Fungi	p__unclassified_k__Fungi	c__unclassified_k__Fungi	o__unclassified_k__Fungi	f__unclassified_k__Fungi	g__unclassified_k__Fungi	s__unclassified_k__Fungi	-	-	-	-	-	Unassigned	-
OTU241	0	0	10	d__Eukaryota	k__Fungi	p__Basidiomycota	c__Agaricomycetes	o__Sebacinales	f__Sebacinales_Group_B	g__unidentified_f__Sebacinales_Group_B	s__Sebacinales_Group_B_sp	-	-	-	-	-	Unassigned	-
OTU706	2	0	8	d__Eukaryota	k__Fungi	p__Basidiomycota	c__Tremellomycetes	o__Incertae_sedis_c__Tremellomycetes	f__Incertae_sedis_c__Tremellomycetes	g__Moniliella	s__Moniliella_nigrescens	-	-	-	-	-	Unassigned	-
OTU753	10	0	0	d__Eukaryota	k__Fungi	p__Ascomycota	c__Leotiomycetes	o__Incertae_sedis_c__Leotiomycetes	f__unidentified_o__Incertae_sedis_c__Leotiomycetes	g__unidentified_o__Incertae_sedis_c__Leotiomycetes	s__Incertae_sedis_sp_g__unidentified_o__Incertae_sedis_c__Leotiomycetes	-	-	-	-	-	Unassigned	-
OTU75	2	4	4	d__Eukaryota	k__Fungi	p__unclassified_k__Fungi	c__unclassified_k__Fungi	o__unclassified_k__Fungi	f__unclassified_k__Fungi	g__unclassified_k__Fungi	s__unclassified_k__Fungi	-	-	-	-	-	Unassigned	-
OTU220	0	9	0	d__Eukaryota	k__Fungi	p__Ascomycota	c__Leotiomycetes	o__Helotiales	f__Incertae_sedis_o__Helotiales	g__Tetracladium	s__Tetracladium_marchalianum	Saprotroph	Undefined Saprotroph	Probable	-	-	-	Tedersoo L, et al. 2014. Science 346:1256688
OTU305	1	4	4	d__Eukaryota	k__Fungi	p__Ascomycota	c__Sordariomycetes	o__Hypocreales	f__Cordycipitaceae	g__Cordyceps	s__Cordyceps_bassiana	Pathotroph-Symbiotroph	Animal Pathogen-Clavicipitaceous Endophyte-Fungal Parasite	Possible	Cordyceptoid	-	-	Tedersoo L, et al. 2014. Science 346:1256688; Samuels GJ. 2007, self-published; Costa IPMW, et al. 2012. Mycotaxon 119:26
OTU310	0	0	9	d__Eukaryota	k__Fungi	p__Ascomycota	c__Dothideomycetes	o__Pleosporales	f__Pleosporaceae	g__Alternaria	s__Alternaria_sp	Pathotroph-Saprotroph-Symbiotroph	Animal Pathogen-Endophyte-Plant Pathogen-Wood Saprotroph	Possible	Microfungus	Soft Rot	-	Duncan CG, Eslyn WE. 1966. Mycologia 58:642-664; Seehann G, et al. 1975. List of Fungi in Soft-Rot Tissue Tests. Institute fur Holzbiologie und Holzschutz, Bundesforschungsanstalt fur Forst - und Holzwirtshaft, Hamburg - Lohbrugge, Germany; Tedersoo L, et al. 2014. Science 346:125688
OTU313	3	4	2	d__Eukaryota	k__Fungi	p__Basidiomycota	c__Agaricomycetes	o__Agaricales	f__Entolomataceae	g__Entoloma	s__unclassified_g__Entoloma	Pathotroph-Saprotroph-Symbiotroph	Ectomycorrhizal-Fungal Parasite-Soil Saprotroph-Undefined Saprotroph	Possible	Agaricoid	-	-	Rinaldi AC, et al. 2008. Fungal Diversity 33:1-45 (ECM/(not ECM); Tedersoo L, et al. 2010. Mycorrhiza 20:217-263 (sensu stricto); http://mycorrhizas.info/ecmf.html (ECM/(not ECM)
OTU388	0	9	0	d__Eukaryota	k__Fungi	p__Ascomycota	c__Orbiliomycetes	o__Orbiliales	f__Orbiliaceae	g__Arthrobotrys	s__Arthrobotrys_iridis	Saprotroph	Undefined Saprotroph	Probable	-	-	-	Tedersoo L, et al. 2014. Science 346:1256688
OTU468	0	9	0	d__Eukaryota	k__Fungi	p__Chytridiomycota	c__Chytridiomycetes	o__Chytridiales	f__Cladochytriaceae	g__Nowakowskiella	s__Nowakowskiella_sp	Pathotroph	Plant Pathogen	Probable	-	-	-	Tedersoo L, et al. 2014. Science 346:1256688
OTU5	0	0	9	d__Eukaryota	k__Fungi	p__Zygomycota	c__Incertae_sedis_p__Zygomycota	o__Mortierellales	f__Mortierellaceae	g__Mortierella	s__unclassified_g__Mortierella	Saprotroph-Symbiotroph	Endophyte-Litter Saprotroph-Soil Saprotroph-Undefined Saprotroph	Possible	Microfungus	-	Saprobic in soil and thus frequenctly isolated from soil and material contaminated with soil such as hay or rotten silage and spoil tips (Cannon & Kirk 2007)	Cannon PF, Kirk PM. 2007. Fungal Families of the World. CAB International, Cambridge; Purahong W, et al. 2016. Molecular Ecology 25:4059-4074
OTU547	2	5	2	d__Eukaryota	k__Fungi	p__Basidiomycota	c__Incertae_sedis_p__Basidiomycota	o__Malasseziales	f__Malasseziaceae	g__Malassezia	s__Malassezia_globosa	Pathotroph-Saprotroph	Animal Pathogen-Undefined Saprotroph	Probable	Facultative Yeast	-	A lipid-dependent fungus growing on the sebaceous areas of human skin that may cause or exacerbate several skin diseases (Pityrosporum is a synonym that has been used for the yeast forms)	Findley K, et al. 2013. Nature 498:367-370
OTU601	8	0	1	d__Eukaryota	k__Fungi	p__Ascomycota	c__Leotiomycetes	o__Erysiphales	f__Erysiphaceae	g__Podosphaera	s__Podosphaera_astericola	Pathotroph	Plant Pathogen	Probable	Microfungus	-	-	Tedersoo L, et al. 2014. Science 346:1256688
OTU854	0	9	0	d__Eukaryota	k__Fungi	p__Ascomycota	c__Dothideomycetes	o__Pleosporales	f__Pleosporaceae	g__Alternaria	s__Alternaria_infectoria	Pathotroph-Saprotroph-Symbiotroph	Animal Pathogen-Endophyte-Plant Pathogen-Wood Saprotroph	Possible	Microfungus	Soft Rot	-	Duncan CG, Eslyn WE. 1966. Mycologia 58:642-664; Seehann G, et al. 1975. List of Fungi in Soft-Rot Tissue Tests. Institute fur Holzbiologie und Holzschutz, Bundesforschungsanstalt fur Forst - und Holzwirtshaft, Hamburg - Lohbrugge, Germany; Tedersoo L, et al. 2014. Science 346:125688
OTU906	0	6	3	d__Eukaryota	k__Fungi	p__Basidiomycota	c__Ustilaginomycetes	o__Ustilaginales	f__Ustilaginaceae	g__unclassified_f__Ustilaginaceae	s__unclassified_f__Ustilaginaceae	Pathotroph	Plant Pathogen	Probable	Facultative Yeast-Smut	-	Biotrophic in living tissue of Gramineae and Cyperaceae (Cannon & Kirk 2007)	Cannon PF, Kirk PM. 2007. Fungal Families of the World. CAB International, Cambridge
OTU93	3	5	1	d__Eukaryota	k__Fungi	p__Basidiomycota	c__Tremellomycetes	o__Tremellales	f__Incertae_sedis_o__Tremellales	g__Cryptococcus	s__Cryptococcus_aerius	Pathotroph-Saprotroph-Symbiotroph	Fungal Parasite-Undefined Saprotroph	Possible	Tremelloid-Yeast	-	The order contains both teleomorphic and anamorphic species, most of the latter being yeasts	Sterkenburg E, et al. 2015. New Phytologist 207:1145-1158
OTU1050	9	0	0	d__Eukaryota	k__Fungi	p__unclassified_k__Fungi	c__unclassified_k__Fungi	o__unclassified_k__Fungi	f__unclassified_k__Fungi	g__unclassified_k__Fungi	s__unclassified_k__Fungi	-	-	-	-	-	Unassigned	-
OTU1034	0	9	0	d__Eukaryota	k__Fungi	p__unclassified_k__Fungi	c__unclassified_k__Fungi	o__unclassified_k__Fungi	f__unclassified_k__Fungi	g__unclassified_k__Fungi	s__unclassified_k__Fungi	-	-	-	-	-	Unassigned	-
OTU352	9	0	0	d__Eukaryota	k__Fungi	p__unclassified_k__Fungi	c__unclassified_k__Fungi	o__unclassified_k__Fungi	f__unclassified_k__Fungi	g__unclassified_k__Fungi	s__unclassified_k__Fungi	-	-	-	-	-	Unassigned	-
OTU927	0	9	0	d__Eukaryota	k__Fungi	p__unidentified_k__Fungi	c__unidentified_k__Fungi	o__unidentified_k__Fungi	f__unidentified_k__Fungi	g__unidentified_k__Fungi	s__Fungi_sp	-	-	-	-	-	Unassigned	-
OTU272	0	8	1	d__Eukaryota	k__Fungi	p__Ascomycota	c__Dothideomycetes	o__Pleosporales	f__unidentified_o__Pleosporales	g__unidentified_o__Pleosporales	s__Pleosporales_sp	-	-	-	-	-	Unassigned	-
OTU429	0	9	0	d__Eukaryota	k__Fungi	p__unclassified_k__Fungi	c__unclassified_k__Fungi	o__unclassified_k__Fungi	f__unclassified_k__Fungi	g__unclassified_k__Fungi	s__unclassified_k__Fungi	-	-	-	-	-	Unassigned	-
OTU1004	4	5	0	d__Eukaryota	k__Fungi	p__Ascomycota	c__unclassified_p__Ascomycota	o__unclassified_p__Ascomycota	f__unclassified_p__Ascomycota	g__unclassified_p__Ascomycota	s__unclassified_p__Ascomycota	-	-	-	-	-	Unassigned	-
OTU987	0	9	0	d__Eukaryota	k__Fungi	p__unclassified_k__Fungi	c__unclassified_k__Fungi	o__unclassified_k__Fungi	f__unclassified_k__Fungi	g__unclassified_k__Fungi	s__unclassified_k__Fungi	-	-	-	-	-	Unassigned	-
OTU995	0	9	0	d__Eukaryota	k__Fungi	p__unclassified_k__Fungi	c__unclassified_k__Fungi	o__unclassified_k__Fungi	f__unclassified_k__Fungi	g__unclassified_k__Fungi	s__unclassified_k__Fungi	-	-	-	-	-	Unassigned	-
OTU155	0	9	0	d__Eukaryota	k__Fungi	p__Ascomycota	c__Eurotiomycetes	o__unclassified_c__Eurotiomycetes	f__unclassified_c__Eurotiomycetes	g__unclassified_c__Eurotiomycetes	s__unclassified_c__Eurotiomycetes	-	-	-	-	-	Unassigned	-
OTU86	9	0	0	d__Eukaryota	k__Fungi	p__unclassified_k__Fungi	c__unclassified_k__Fungi	o__unclassified_k__Fungi	f__unclassified_k__Fungi	g__unclassified_k__Fungi	s__unclassified_k__Fungi	-	-	-	-	-	Unassigned	-
OTU186	0	9	0	d__Eukaryota	k__Fungi	p__Ascomycota	c__Dothideomycetes	o__Capnodiales	f__Incertae_sedis_o__Capnodiales	g__Rachicladosporium	s__Rachicladosporium_antarcticum	-	-	-	-	-	Unassigned	-
OTU74	1	4	4	d__Eukaryota	k__Fungi	p__unclassified_k__Fungi	c__unclassified_k__Fungi	o__unclassified_k__Fungi	f__unclassified_k__Fungi	g__unclassified_k__Fungi	s__unclassified_k__Fungi	-	-	-	-	-	Unassigned	-
OTU304	0	0	9	d__Eukaryota	k__Fungi	p__unclassified_k__Fungi	c__unclassified_k__Fungi	o__unclassified_k__Fungi	f__unclassified_k__Fungi	g__unclassified_k__Fungi	s__unclassified_k__Fungi	-	-	-	-	-	Unassigned	-
OTU853	0	6	3	d__Eukaryota	k__Fungi	p__unclassified_k__Fungi	c__unclassified_k__Fungi	o__unclassified_k__Fungi	f__unclassified_k__Fungi	g__unclassified_k__Fungi	s__unclassified_k__Fungi	-	-	-	-	-	Unassigned	-
OTU127	2	5	2	d__Eukaryota	k__Fungi	p__unclassified_k__Fungi	c__unclassified_k__Fungi	o__unclassified_k__Fungi	f__unclassified_k__Fungi	g__unclassified_k__Fungi	s__unclassified_k__Fungi	-	-	-	-	-	Unassigned	-
OTU836	2	7	0	d__Eukaryota	k__Fungi	p__unclassified_k__Fungi	c__unclassified_k__Fungi	o__unclassified_k__Fungi	f__unclassified_k__Fungi	g__unclassified_k__Fungi	s__unclassified_k__Fungi	-	-	-	-	-	Unassigned	-
OTU543	0	9	0	d__Eukaryota	k__Fungi	p__Ascomycota	c__Leotiomycetes	o__Helotiales	f__unclassified_o__Helotiales	g__unclassified_o__Helotiales	s__unclassified_o__Helotiales	-	-	-	-	-	Unassigned	-
OTU393	0	9	0	d__Eukaryota	k__Fungi	p__unidentified_k__Fungi	c__unidentified_k__Fungi	o__unidentified_k__Fungi	f__unidentified_k__Fungi	g__unidentified_k__Fungi	s__Fungi_sp	-	-	-	-	-	Unassigned	-
OTU1068	0	8	0	d__Eukaryota	k__Fungi	p__Ascomycota	c__Eurotiomycetes	o__Chaetothyriales	f__Chaetothyriaceae	g__Camptophora	s__Camptophora_hylomeconis	Pathotroph-Symbiotroph	Epiphyte-Plant Pathogen	Possible	Microfungus	-	Epiphytic or biotrophic on living leaves, very little is known (Cannon & Kirk 2007)	Cannon PF, Kirk PM. 2007. Fungal Families of the World. CAB International, Cambridge
OTU1071	1	7	0	d__Eukaryota	k__Fungi	p__Ascomycota	c__Sordariomycetes	o__Xylariales	f__Diatrypaceae	g__Peroneutypa	s__Peroneutypa_alsophila	Pathotroph	Plant Pathogen	Probable	-	-	-	Tedersoo L, et al. 2014. Science 346:1256688
OTU120	2	5	1	d__Eukaryota	k__Fungi	p__Ascomycota	c__Sordariomycetes	o__Hypocreales	f__Bionectriaceae	g__Clonostachys	s__Clonostachys_rosea	Pathotroph	Plant Pathogen	Probable	-	-	-	Tedersoo L, et al. 2014. Science 346:1256688
OTU153	4	4	0	d__Eukaryota	k__Fungi	p__Zygomycota	c__Incertae_sedis_p__Zygomycota	o__Mortierellales	f__Mortierellaceae	g__Mortierella	s__Mortierella_antarctica	Saprotroph-Symbiotroph	Endophyte-Litter Saprotroph-Soil Saprotroph-Undefined Saprotroph	Possible	Microfungus	-	Saprobic in soil and thus frequenctly isolated from soil and material contaminated with soil such as hay or rotten silage and spoil tips (Cannon & Kirk 2007)	Cannon PF, Kirk PM. 2007. Fungal Families of the World. CAB International, Cambridge; Purahong W, et al. 2016. Molecular Ecology 25:4059-4074
OTU16	0	6	2	d__Eukaryota	k__Fungi	p__Ascomycota	c__Eurotiomycetes	o__Eurotiales	f__Trichocomaceae	g__Penicillium	s__unclassified_g__Penicillium	Saprotroph	Undefined Saprotroph	Possible	Microfungus	-	-	Sterkenburg E, et al. 2015. New Phytologist 207:1145-1158
OTU268	3	3	2	d__Eukaryota	k__Fungi	p__Ascomycota	c__Sordariomycetes	o__Hypocreales	f__unclassified_o__Hypocreales	g__unclassified_o__Hypocreales	s__unclassified_o__Hypocreales	Saprotroph	Undefined Saprotroph	Possible	Microfungus	-	-	Sterkenburg E, et al. 2015. New Phytologist 207:1145-1158
OTU367	1	6	1	d__Eukaryota	k__Fungi	p__Ascomycota	c__Sordariomycetes	o__Incertae_sedis_c__Sordariomycetes	f__Incertae_sedis_c__Sordariomycetes	g__Myrmecridium	s__Myrmecridium_sp	Saprotroph	Undefined Saprotroph	Probable	-	-	-	Tedersoo L, et al. 2014. Science 346:1256688
OTU542	0	8	0	d__Eukaryota	k__Fungi	p__Ascomycota	c__Dothideomycetes	o__Pleosporales	f__Leptosphaeriaceae	g__Plenodomus	s__Plenodomus_agnitus	Saprotroph	Undefined Saprotroph	Probable	-	-	-	Tedersoo L, et al. 2014. Science 346:1256688
OTU545	0	8	0	d__Eukaryota	k__Fungi	p__Ascomycota	c__Dothideomycetes	o__Pleosporales	f__Leptosphaeriaceae	g__unclassified_f__Leptosphaeriaceae	s__unclassified_f__Leptosphaeriaceae	Pathotroph-Saprotroph	Plant Pathogen-Wood Saprotroph	Probable	Microfungus	-	Saprobic or weakly necrotrophic on stems or leaves (Cannon & Kirk 2007)	Cannon PF, Kirk PM. 2007. Fungal Families of the World. CAB International, Cambridge
OTU548	2	6	0	d__Eukaryota	k__Fungi	p__Basidiomycota	c__Agaricomycetes	o__Agaricales	f__Hygrophoraceae	g__Hygrocybe	s__Hygrocybe_acutoconica	Saprotroph-Symbiotroph	Undefined Saprotroph-Undefined Biotroph	Probable	Agaricoid	-	Previously classified as Hygrophorus; carbon signature suggests biotrophy with bryophytes, grasses, or understory plants	Tedersoo L, et al. 2014. Science 346:1256688;Lodge et al. 2014. Fungal Diversity 64:1-99; Lodge 2014. Omphalina 5:2-6; Seitzman et al. 2011. Mycologia 103:280-290.
OTU64	8	0	0	d__Eukaryota	k__Fungi	p__Basidiomycota	c__Agaricomycetes	o__Russulales	f__Russulaceae	g__unclassified_f__Russulaceae	s__unclassified_f__Russulaceae	Symbiotroph	Ectomycorrhizal	Probable	Agaricoid-Corticioid-Gasteroid-Secotioid	-	The genera Lactarius, Lactifluus, Multifurca and Russula form a mutualistic ectomycorrhizal root symbiosis with trees and shrubs, while the corticioid species in Boidinia, Gloeopeniophorella, and Pseudoxenasma are saprotrophic, wood-degrading fungi.	Larsson E, K-H Larsson. 2003. Mycologia 95:1037-1065
OTU734	0	2	6	d__Eukaryota	k__Fungi	p__Basidiomycota	c__Agaricomycetes	o__Sebacinales	f__Sebacinaceae	g__Sebacina	s__Sebacina_incrustans	Symbiotroph	Ectomycorrhizal-Orchid Mycorrhizal-Root Associated Biotroph	Possible	-	-	-	Rinaldi AC, et al. 2008. Fungal Diversity 33:1-45; Tedersoo L, et al. 2010. Mycorrhiza 20:217-263 (pro parte); http://mycorrhizas.info/ecmf.html; Weiss et al. doi: 10.1111/nph.13977 (many guilds)
OTU750	1	5	2	d__Eukaryota	k__Fungi	p__Ascomycota	c__Leotiomycetes	o__Helotiales	f__Vibrisseaceae	g__Myxocephala	s__Myxocephala_albida	Saprotroph	Undefined Saprotroph	Probable	-	-	-	Tedersoo L, et al. 2014. Science 346:1256688
OTU794	1	7	0	d__Eukaryota	k__Fungi	p__Ascomycota	c__Leotiomycetes	o__Erysiphales	f__Erysiphaceae	g__Golovinomyces	s__Golovinomyces_artemisiae	Pathotroph	Plant Pathogen	Probable	-	-	-	Tedersoo L, et al. 2014. Science 346:1256688
OTU804	3	5	0	d__Eukaryota	k__Fungi	p__Basidiomycota	c__Agaricomycetes	o__Sebacinales	f__Sebacinaceae	g__Sebacina	s__unclassified_g__Sebacina	Symbiotroph	Ectomycorrhizal-Orchid Mycorrhizal-Root Associated Biotroph	Possible	-	-	-	Rinaldi AC, et al. 2008. Fungal Diversity 33:1-45; Tedersoo L, et al. 2010. Mycorrhiza 20:217-263 (pro parte); http://mycorrhizas.info/ecmf.html; Weiss et al. doi: 10.1111/nph.13977 (many guilds)
OTU856	0	8	0	d__Eukaryota	k__Fungi	p__Basidiomycota	c__Agaricomycetes	o__Boletales	f__Sclerodermataceae	g__Pisolithus	s__Pisolithus_orientalis	Symbiotroph	Ectomycorrhizal	Highly Probable	Gasteroid	-	-	Rinaldi AC, et al. 2008. Fungal Diversity 33:1-45; Tedersoo L, et al. 2010. Mycorrhiza 20:217-263; http://mycorrhizas.info/ecmf.html
OTU903	1	6	1	d__Eukaryota	k__Fungi	p__Ascomycota	c__Sordariomycetes	o__Xylariales	f__Incertae_sedis_o__Xylariales	g__Monographella	s__Monographella_cucumerina	Pathotroph	Plant Pathogen	Probable	-	-	-	Tedersoo L, et al. 2014. Science 346:1256688
OTU755	8	0	0	d__Eukaryota	k__Fungi	p__unclassified_k__Fungi	c__unclassified_k__Fungi	o__unclassified_k__Fungi	f__unclassified_k__Fungi	g__unclassified_k__Fungi	s__unclassified_k__Fungi	-	-	-	-	-	Unassigned	-
OTU248	1	0	7	d__Eukaryota	k__Fungi	p__unclassified_k__Fungi	c__unclassified_k__Fungi	o__unclassified_k__Fungi	f__unclassified_k__Fungi	g__unclassified_k__Fungi	s__unclassified_k__Fungi	-	-	-	-	-	Unassigned	-
OTU778	8	0	0	d__Eukaryota	k__Fungi	p__unclassified_k__Fungi	c__unclassified_k__Fungi	o__unclassified_k__Fungi	f__unclassified_k__Fungi	g__unclassified_k__Fungi	s__unclassified_k__Fungi	-	-	-	-	-	Unassigned	-
OTU409	0	8	0	d__Eukaryota	k__Fungi	p__unclassified_k__Fungi	c__unclassified_k__Fungi	o__unclassified_k__Fungi	f__unclassified_k__Fungi	g__unclassified_k__Fungi	s__unclassified_k__Fungi	-	-	-	-	-	Unassigned	-
OTU461	0	6	2	d__Eukaryota	k__Fungi	p__unclassified_k__Fungi	c__unclassified_k__Fungi	o__unclassified_k__Fungi	f__unclassified_k__Fungi	g__unclassified_k__Fungi	s__unclassified_k__Fungi	-	-	-	-	-	Unassigned	-
OTU19	0	0	8	d__Eukaryota	k__Fungi	p__unclassified_k__Fungi	c__unclassified_k__Fungi	o__unclassified_k__Fungi	f__unclassified_k__Fungi	g__unclassified_k__Fungi	s__unclassified_k__Fungi	-	-	-	-	-	Unassigned	-
OTU141	8	0	0	d__Eukaryota	k__Fungi	p__Basidiomycota	c__Agaricomycetes	o__unclassified_c__Agaricomycetes	f__unclassified_c__Agaricomycetes	g__unclassified_c__Agaricomycetes	s__unclassified_c__Agaricomycetes	-	-	-	-	-	Unassigned	-
OTU541	3	0	5	d__Eukaryota	k__Fungi	p__Ascomycota	c__unclassified_p__Ascomycota	o__unclassified_p__Ascomycota	f__unclassified_p__Ascomycota	g__unclassified_p__Ascomycota	s__unclassified_p__Ascomycota	-	-	-	-	-	Unassigned	-
OTU370	8	0	0	d__Eukaryota	k__Fungi	p__Basidiomycota	c__unclassified_p__Basidiomycota	o__unclassified_p__Basidiomycota	f__unclassified_p__Basidiomycota	g__unclassified_p__Basidiomycota	s__unclassified_p__Basidiomycota	-	-	-	-	-	Unassigned	-
OTU912	0	8	0	d__Eukaryota	k__Fungi	p__Ascomycota	c__unclassified_p__Ascomycota	o__unclassified_p__Ascomycota	f__unclassified_p__Ascomycota	g__unclassified_p__Ascomycota	s__unclassified_p__Ascomycota	-	-	-	-	-	Unassigned	-
OTU748	0	0	8	d__Eukaryota	k__Fungi	p__unclassified_k__Fungi	c__unclassified_k__Fungi	o__unclassified_k__Fungi	f__unclassified_k__Fungi	g__unclassified_k__Fungi	s__unclassified_k__Fungi	-	-	-	-	-	Unassigned	-
OTU405	0	8	0	d__Eukaryota	k__Fungi	p__unclassified_k__Fungi	c__unclassified_k__Fungi	o__unclassified_k__Fungi	f__unclassified_k__Fungi	g__unclassified_k__Fungi	s__unclassified_k__Fungi	-	-	-	-	-	Unassigned	-
OTU882	0	8	0	d__Eukaryota	k__Fungi	p__Ascomycota	c__Dothideomycetes	o__Capnodiales	f__unclassified_o__Capnodiales	g__unclassified_o__Capnodiales	s__unclassified_o__Capnodiales	-	-	-	-	-	Unassigned	-
OTU780	8	0	0	d__Eukaryota	k__Fungi	p__unidentified_k__Fungi	c__unidentified_k__Fungi	o__unidentified_k__Fungi	f__unidentified_k__Fungi	g__unidentified_k__Fungi	s__Fungi_sp	-	-	-	-	-	Unassigned	-
OTU1007	0	8	0	d__Eukaryota	k__Fungi	p__Basidiomycota	c__Agaricomycetes	o__unclassified_c__Agaricomycetes	f__unclassified_c__Agaricomycetes	g__unclassified_c__Agaricomycetes	s__unclassified_c__Agaricomycetes	-	-	-	-	-	Unassigned	-
OTU1024	0	7	0	d__Eukaryota	k__Fungi	p__Basidiomycota	c__Agaricomycetes	o__Russulales	f__Russulaceae	g__Russula	s__Russula_azurea	Symbiotroph	Ectomycorrhizal	Highly Probable	Agaricoid	-	-	Rinaldi AC, et al. 2008. Fungal Diversity 33:1-45; Tedersoo L, et al. 2010. Mycorrhiza 20:217-263; http://mycorrhizas.info/ecmf.html
OTU197	0	7	0	d__Eukaryota	k__Fungi	p__Basidiomycota	c__Agaricomycetes	o__Sebacinales	f__Sebacinaceae	g__Sebacina	s__unclassified_g__Sebacina	Symbiotroph	Ectomycorrhizal-Orchid Mycorrhizal-Root Associated Biotroph	Possible	-	-	-	Rinaldi AC, et al. 2008. Fungal Diversity 33:1-45; Tedersoo L, et al. 2010. Mycorrhiza 20:217-263 (pro parte); http://mycorrhizas.info/ecmf.html; Weiss et al. doi: 10.1111/nph.13977 (many guilds)
OTU254	2	0	5	d__Eukaryota	k__Fungi	p__Basidiomycota	c__Agaricomycetes	o__Agaricales	f__Agaricaceae	g__Coprinus	s__Coprinus_foetidellus	Saprotroph	Undefined Saprotroph	Probable	Agaricoid-Gasteroid-Secotioid	-	Primarily saprobes in grassland and woodland situations (Cannon & Kirk 2007)	Cannon PF, Kirk PM. 2007. Fungal Families of the World. CAB International, Cambridge
OTU275	0	0	7	d__Eukaryota	k__Fungi	p__Ascomycota	c__Sordariomycetes	o__Incertae_sedis_c__Sordariomycetes	f__Incertae_sedis_c__Sordariomycetes	g__Savoryella	s__Savoryella_lignicola	Saprotroph	Undefined Saprotroph	Probable	-	-	-	Tedersoo L, et al. 2014. Science 346:1256688
OTU287	0	0	7	d__Eukaryota	k__Fungi	p__Ascomycota	c__Sordariomycetes	o__Xylariales	f__Diatrypaceae	g__Eutypella	s__Eutypella_citricola	Pathotroph	Plant Pathogen	Probable	-	-	-	Tedersoo L, et al. 2014. Science 346:1256688
OTU297	0	4	3	d__Eukaryota	k__Fungi	p__Basidiomycota	c__Ustilaginomycetes	o__Ustilaginales	f__Ustilaginaceae	g__Ustilago	s__unclassified_g__Ustilago	Pathotroph	Plant Pathogen	Probable	Facultative Yeast-Smut	-	-	Tedersoo L, et al. 2014. Science 346:1256688 (doi:10.1126/science.1256688)
OTU346	2	0	5	d__Eukaryota	k__Fungi	p__Ascomycota	c__Eurotiomycetes	o__Eurotiales	f__Trichocomaceae	g__Aspergillus	s__Aspergillus_caesiellus	Saprotroph	Undefined Saprotroph	Possible	Microfungus	-	-	Sterkenburg E, et al. 2015. New Phytologist 207:1145-1158
OTU517	0	7	0	d__Eukaryota	k__Fungi	p__Chytridiomycota	c__Chytridiomycetes	o__Chytridiales	f__Endochytriaceae	g__Endochytrium	s__Endochytrium_sp	Saprotroph	Undefined Saprotroph	Probable	-	-	-	Tedersoo L, et al. 2014. Science 346:1256688
OTU523	3	2	2	d__Eukaryota	k__Fungi	p__Ascomycota	c__Incertae_sedis_p__Ascomycota	o__Incertae_sedis_p__Ascomycota	f__Incertae_sedis_p__Ascomycota	g__Scolecobasidium	s__Scolecobasidium_constrictum	Saprotroph	Undefined Saprotroph	Probable	-	-	-	Tedersoo L, et al. 2014. Science 346:1256688
OTU537	7	0	0	d__Eukaryota	k__Fungi	p__Ascomycota	c__Pezizomycetes	o__Pezizales	f__Pyronemataceae	g__Scutellinia	s__Scutellinia_scutellata	Saprotroph	Undefined Saprotroph	Probable	Pezizoid	-	Common name - eye lash cup	Tedersoo L, et al. 2014. Science 346:1256688
OTU544	1	4	2	d__Eukaryota	k__Fungi	p__Basidiomycota	c__Tremellomycetes	o__Tremellales	f__Incertae_sedis_o__Tremellales	g__Cryptococcus	s__Cryptococcus_victoriae	Pathotroph-Saprotroph-Symbiotroph	Fungal Parasite-Undefined Saprotroph	Possible	Tremelloid-Yeast	-	The order contains both teleomorphic and anamorphic species, most of the latter being yeasts	Sterkenburg E, et al. 2015. New Phytologist 207:1145-1158
OTU751	2	2	3	d__Eukaryota	k__Fungi	p__Basidiomycota	c__Tremellomycetes	o__Tremellales	f__Incertae_sedis_o__Tremellales	g__Cryptococcus	s__Cryptococcus_magnus	Pathotroph-Saprotroph-Symbiotroph	Fungal Parasite-Undefined Saprotroph	Possible	Tremelloid-Yeast	-	The order contains both teleomorphic and anamorphic species, most of the latter being yeasts	Sterkenburg E, et al. 2015. New Phytologist 207:1145-1158
OTU762	7	0	0	d__Eukaryota	k__Fungi	p__Ascomycota	c__Eurotiomycetes	o__Eurotiales	f__Trichocomaceae	g__Talaromyces	s__unclassified_g__Talaromyces	Saprotroph	Undefined Saprotroph	Probable	-	-	-	Tedersoo L, et al. 2014. Science 346:1256688
OTU78	7	0	0	d__Eukaryota	k__Fungi	p__Basidiomycota	c__Agaricomycetes	o__Thelephorales	f__Thelephoraceae	g__unclassified_f__Thelephoraceae	s__unclassified_f__Thelephoraceae	Saprotroph-Symbiotroph	Ectomycorrhizal-Undefined Saprotroph	Probable	Clavarioid	-	On the ground, on soil, a few on wood. At least some speices ectomycorrhizal (Cannon & Kirk 2007)	Cannon PF, Kirk PM. 2007. Fungal Families of the World. CAB International, Cambridge
OTU840	0	7	0	d__Eukaryota	k__Fungi	p__Ascomycota	c__Eurotiomycetes	o__Eurotiales	f__Trichocomaceae	g__Penicillium	s__Penicillium_catenatum	Saprotroph	Undefined Saprotroph	Possible	Microfungus	-	-	Sterkenburg E, et al. 2015. New Phytologist 207:1145-1158
OTU948	0	7	0	d__Eukaryota	k__Fungi	p__Basidiomycota	c__Agaricomycetes	o__Russulales	f__Russulaceae	g__Russula	s__unclassified_g__Russula	Symbiotroph	Ectomycorrhizal	Highly Probable	Agaricoid	-	-	Rinaldi AC, et al. 2008. Fungal Diversity 33:1-45; Tedersoo L, et al. 2010. Mycorrhiza 20:217-263; http://mycorrhizas.info/ecmf.html
OTU974	2	5	0	d__Eukaryota	k__Fungi	p__Basidiomycota	c__Agaricomycetes	o__Cantharellales	f__Ceratobasidiaceae	g__unidentified_f__Ceratobasidiaceae	s__Ceratobasidiaceae_sp	Pathotroph-Saprotroph-Symbiotroph	Endomycorrhizal-Plant Pathogen-Undefined Saprotroph	Possible	Microfungus	-	Best known as plant pathogens, but also saprobic. Species are endomycorrhizal with a wide range of plant roots - especially of Orchidaceae but also even bryophytes (Cannon & Kirk 2007)	Cannon PF, Kirk PM. 2007. Fungal Families of the World. CAB International, Cambridge
OTU69	1	6	0	d__Eukaryota	k__Fungi	p__Ascomycota	c__unclassified_p__Ascomycota	o__unclassified_p__Ascomycota	f__unclassified_p__Ascomycota	g__unclassified_p__Ascomycota	s__unclassified_p__Ascomycota	-	-	-	-	-	Unassigned	-
OTU789	1	6	0	d__Eukaryota	k__Fungi	p__unclassified_k__Fungi	c__unclassified_k__Fungi	o__unclassified_k__Fungi	f__unclassified_k__Fungi	g__unclassified_k__Fungi	s__unclassified_k__Fungi	-	-	-	-	-	Unassigned	-
OTU740	0	0	7	d__Eukaryota	k__Fungi	p__unclassified_k__Fungi	c__unclassified_k__Fungi	o__unclassified_k__Fungi	f__unclassified_k__Fungi	g__unclassified_k__Fungi	s__unclassified_k__Fungi	-	-	-	-	-	Unassigned	-
OTU883	0	7	0	d__Eukaryota	k__Fungi	p__unclassified_k__Fungi	c__unclassified_k__Fungi	o__unclassified_k__Fungi	f__unclassified_k__Fungi	g__unclassified_k__Fungi	s__unclassified_k__Fungi	-	-	-	-	-	Unassigned	-
OTU1018	0	7	0	d__Eukaryota	k__Fungi	p__unclassified_k__Fungi	c__unclassified_k__Fungi	o__unclassified_k__Fungi	f__unclassified_k__Fungi	g__unclassified_k__Fungi	s__unclassified_k__Fungi	-	-	-	-	-	Unassigned	-
OTU125	7	0	0	d__Eukaryota	k__Fungi	p__Basidiomycota	c__Microbotryomycetes	o__Leucosporidiales	f__unidentified_o__Leucosporidiales	g__unidentified_o__Leucosporidiales	s__Leucosporidiales_sp	-	-	-	-	-	Unassigned	-
OTU195	0	7	0	d__Eukaryota	k__Fungi	p__Ascomycota	c__Dothideomycetes	o__unclassified_c__Dothideomycetes	f__unclassified_c__Dothideomycetes	g__unclassified_c__Dothideomycetes	s__unclassified_c__Dothideomycetes	-	-	-	-	-	Unassigned	-
OTU482	0	7	0	d__Eukaryota	k__Fungi	p__unclassified_k__Fungi	c__unclassified_k__Fungi	o__unclassified_k__Fungi	f__unclassified_k__Fungi	g__unclassified_k__Fungi	s__unclassified_k__Fungi	-	-	-	-	-	Unassigned	-
OTU478	1	6	0	d__Eukaryota	k__Fungi	p__unclassified_k__Fungi	c__unclassified_k__Fungi	o__unclassified_k__Fungi	f__unclassified_k__Fungi	g__unclassified_k__Fungi	s__unclassified_k__Fungi	-	-	-	-	-	Unassigned	-
OTU514	0	5	2	d__Eukaryota	k__Fungi	p__Ascomycota	c__unclassified_p__Ascomycota	o__unclassified_p__Ascomycota	f__unclassified_p__Ascomycota	g__unclassified_p__Ascomycota	s__unclassified_p__Ascomycota	-	-	-	-	-	Unassigned	-
OTU501	0	7	0	d__Eukaryota	k__Fungi	p__unclassified_k__Fungi	c__unclassified_k__Fungi	o__unclassified_k__Fungi	f__unclassified_k__Fungi	g__unclassified_k__Fungi	s__unclassified_k__Fungi	-	-	-	-	-	Unassigned	-
OTU887	0	7	0	d__Eukaryota	k__Fungi	p__unclassified_k__Fungi	c__unclassified_k__Fungi	o__unclassified_k__Fungi	f__unclassified_k__Fungi	g__unclassified_k__Fungi	s__unclassified_k__Fungi	-	-	-	-	-	Unassigned	-
OTU898	0	7	0	d__Eukaryota	k__Fungi	p__Ascomycota	c__Incertae_sedis_p__Ascomycota	o__Incertae_sedis_p__Ascomycota	f__Incertae_sedis_p__Ascomycota	g__Chaetosphaeronema	s__Chaetosphaeronema_sp	-	-	-	-	-	Unassigned	-
OTU292	0	2	5	d__Eukaryota	k__Fungi	p__unclassified_k__Fungi	c__unclassified_k__Fungi	o__unclassified_k__Fungi	f__unclassified_k__Fungi	g__unclassified_k__Fungi	s__unclassified_k__Fungi	-	-	-	-	-	Unassigned	-
OTU10	0	1	6	d__Eukaryota	k__Fungi	p__Basidiomycota	c__Agaricomycetes	o__Agaricales	f__unclassified_o__Agaricales	g__unclassified_o__Agaricales	s__unclassified_o__Agaricales	-	-	-	-	-	Unassigned	-
OTU344	1	3	3	d__Eukaryota	k__Fungi	p__unclassified_k__Fungi	c__unclassified_k__Fungi	o__unclassified_k__Fungi	f__unclassified_k__Fungi	g__unclassified_k__Fungi	s__unclassified_k__Fungi	-	-	-	-	-	Unassigned	-
OTU843	0	6	1	d__Eukaryota	k__Fungi	p__Basidiomycota	c__Agaricomycetes	o__Agaricales	f__unclassified_o__Agaricales	g__unclassified_o__Agaricales	s__unclassified_o__Agaricales	-	-	-	-	-	Unassigned	-
OTU900	4	3	0	d__Eukaryota	k__Fungi	p__Ascomycota	c__unclassified_p__Ascomycota	o__unclassified_p__Ascomycota	f__unclassified_p__Ascomycota	g__unclassified_p__Ascomycota	s__unclassified_p__Ascomycota	-	-	-	-	-	Unassigned	-
OTU168	1	3	3	d__Eukaryota	k__Fungi	p__unclassified_k__Fungi	c__unclassified_k__Fungi	o__unclassified_k__Fungi	f__unclassified_k__Fungi	g__unclassified_k__Fungi	s__unclassified_k__Fungi	-	-	-	-	-	Unassigned	-
OTU319	0	2	5	d__Eukaryota	k__Fungi	p__unclassified_k__Fungi	c__unclassified_k__Fungi	o__unclassified_k__Fungi	f__unclassified_k__Fungi	g__unclassified_k__Fungi	s__unclassified_k__Fungi	-	-	-	-	-	Unassigned	-
OTU178	0	4	3	d__Eukaryota	k__Fungi	p__Ascomycota	c__Eurotiomycetes	o__Onygenales	f__unclassified_o__Onygenales	g__unclassified_o__Onygenales	s__unclassified_o__Onygenales	-	-	-	-	-	Unassigned	-
OTU990	0	4	3	d__Eukaryota	k__Fungi	p__unclassified_k__Fungi	c__unclassified_k__Fungi	o__unclassified_k__Fungi	f__unclassified_k__Fungi	g__unclassified_k__Fungi	s__unclassified_k__Fungi	-	-	-	-	-	Unassigned	-
OTU242	1	0	6	d__Eukaryota	k__Fungi	p__unclassified_k__Fungi	c__unclassified_k__Fungi	o__unclassified_k__Fungi	f__unclassified_k__Fungi	g__unclassified_k__Fungi	s__unclassified_k__Fungi	-	-	-	-	-	Unassigned	-
OTU15	0	0	7	d__Eukaryota	k__Fungi	p__Ascomycota	c__unclassified_p__Ascomycota	o__unclassified_p__Ascomycota	f__unclassified_p__Ascomycota	g__unclassified_p__Ascomycota	s__unclassified_p__Ascomycota	-	-	-	-	-	Unassigned	-
OTU879	0	7	0	d__Eukaryota	k__Fungi	p__unclassified_k__Fungi	c__unclassified_k__Fungi	o__unclassified_k__Fungi	f__unclassified_k__Fungi	g__unclassified_k__Fungi	s__unclassified_k__Fungi	-	-	-	-	-	Unassigned	-
OTU950	0	7	0	d__Eukaryota	k__Fungi	p__Ascomycota	c__Sordariomycetes	o__Sordariales	f__unclassified_o__Sordariales	g__unclassified_o__Sordariales	s__unclassified_o__Sordariales	-	-	-	-	-	Unassigned	-
OTU1065	0	6	0	d__Eukaryota	k__Fungi	p__Ascomycota	c__Leotiomycetes	o__Helotiales	f__Helotiaceae	g__Tricladium	s__Tricladium_splendens	Saprotroph	Undefined Saprotroph	Probable	-	-	-	Tedersoo L, et al. 2014. Science 346:1256688
OTU1066	0	6	0	d__Eukaryota	k__Fungi	p__Ascomycota	c__Lecanoromycetes	o__Lecanorales	f__Parmeliaceae	g__Cetrariella	s__Cetrariella_delisei	Symbiotroph	Lichenized	Highly Probable	Thallus	-	Lichenized with green algae, mostly growing on tree bark and rocks (Cannon & Kirk 2007)	Cannon PF, Kirk PM. 2007. Fungal Families of the World. CAB International, Cambridge
OTU115	6	0	0	d__Eukaryota	k__Fungi	p__Ascomycota	c__Dothideomycetes	o__Pleosporales	f__Pleosporaceae	g__unclassified_f__Pleosporaceae	s__unclassified_f__Pleosporaceae	Pathotroph-Saprotroph	Endophyte-Lichen Parasite-Plant Pathogen-Undefined Saprotroph	Probable	Microfungus	-	Necrotrophic pathogens and saprobes, especially associated with grasses. Many species are seed-borne (Cannon & Kirk 2007)	Cannon PF, Kirk PM. 2007. Fungal Families of the World. CAB International, Cambridge; David AS, et al. 2016. Microbial Ecology 71:912-926; Lawrey JD, Diederich P. 2016. URL: http://www.lichenicolous.net [24 May 2017]
OTU140	6	0	0	d__Eukaryota	k__Fungi	p__Ascomycota	c__Sordariomycetes	o__Sordariales	f__Lasiosphaeriaceae	g__unclassified_f__Lasiosphaeriaceae	s__unclassified_f__Lasiosphaeriaceae	Saprotroph	Undefined Saprotroph	Probable	Microfungus	-	Saprobes found dung, soil and rotting vegetation (Cannon & Kirk 2007)	Cannon PF, Kirk PM. 2007. Fungal Families of the World. CAB International, Cambridge
OTU156	0	6	0	d__Eukaryota	k__Fungi	p__Basidiomycota	c__Incertae_sedis_p__Basidiomycota	o__Malasseziales	f__Malasseziaceae	g__Malassezia	s__Malassezia_restricta	Pathotroph-Saprotroph	Animal Pathogen-Undefined Saprotroph	Probable	Facultative Yeast	-	A lipid-dependent fungus growing on the sebaceous areas of human skin that may cause or exacerbate several skin diseases (Pityrosporum is a synonym that has been used for the yeast forms)	Findley K, et al. 2013. Nature 498:367-370
OTU23	0	0	6	d__Eukaryota	k__Fungi	p__Ascomycota	c__Sordariomycetes	o__Hypocreales	f__Hypocreaceae	g__Trichoderma	s__unclassified_g__Trichoderma	Saprotroph	Undefined Saprotroph	Possible	Microfungus	-	-	Sterkenburg E, et al. 2015. New Phytologist 207:1145-1158
OTU232	0	0	6	d__Eukaryota	k__Fungi	p__Basidiomycota	c__Agaricomycetes	o__Sebacinales	f__Sebacinaceae	g__Sebacina	s__Sebacina_sp	Symbiotroph	Ectomycorrhizal-Orchid Mycorrhizal-Root Associated Biotroph	Possible	-	-	-	Rinaldi AC, et al. 2008. Fungal Diversity 33:1-45; Tedersoo L, et al. 2010. Mycorrhiza 20:217-263 (pro parte); http://mycorrhizas.info/ecmf.html; Weiss et al. doi: 10.1111/nph.13977 (many guilds)
OTU363	1	4	1	d__Eukaryota	k__Fungi	p__Basidiomycota	c__Agaricomycetes	o__Agaricales	f__Agaricaceae	g__Cyathus	s__Cyathus_stercoreus	Saprotroph	Undefined Saprotroph	Probable	Agaricoid-Gasteroid-Secotioid	-	Primarily saprobes in grassland and woodland situations (Cannon & Kirk 2007)	Cannon PF, Kirk PM. 2007. Fungal Families of the World. CAB International, Cambridge
OTU484	0	6	0	d__Eukaryota	k__Fungi	p__Ascomycota	c__Orbiliomycetes	o__Orbiliales	f__Orbiliaceae	g__Arthrobotrys	s__Arthrobotrys_entomopaga	Saprotroph	Undefined Saprotroph	Probable	-	-	-	Tedersoo L, et al. 2014. Science 346:1256688
OTU532	6	0	0	d__Eukaryota	k__Fungi	p__Basidiomycota	c__Agaricomycetes	o__Agaricales	f__Agaricaceae	g__Holocotylon	s__Holocotylon_brandegeeanum	Saprotroph	Undefined Saprotroph	Probable	Agaricoid-Gasteroid-Secotioid	-	Primarily saprobes in grassland and woodland situations (Cannon & Kirk 2007)	Cannon PF, Kirk PM. 2007. Fungal Families of the World. CAB International, Cambridge
OTU552	0	6	0	d__Eukaryota	k__Fungi	p__Basidiomycota	c__Agaricomycetes	o__Thelephorales	f__Thelephoraceae	g__Pseudotomentella	s__Pseudotomentella_vepallidospora	Symbiotroph	Ectomycorrhizal	Possible	Corticioid	-	-	Rinaldi AC, et al. 2008. Fungal Diversity 33:1-45; Tedersoo L, et al. 2010. Mycorrhiza 20:217-263 (sensu stricto); http://mycorrhizas.info/ecmf.html
OTU88	3	1	2	d__Eukaryota	k__Fungi	p__Ascomycota	c__Sordariomycetes	o__Sordariales	f__Chaetomiaceae	g__Chaetomium	s__unclassified_g__Chaetomium	Pathotroph-Saprotroph-Symbiotroph	Animal Pathogen-Dung Saprotroph-Endophyte-Epiphyte-Plant Saprotroph-Wood Saprotroph	Possible	Microfungus	Soft Rot	Saprobic, acting as key decay organisms of plant materials and plant-derived commodities (Cannon & Kirk 2007); Epiphyte detection method-culture (Massimo et al. 2015); Endophyte detection method-culture (Busby et al. 2016, David et al. 2016); Likely opportunistic human pathogen (Irinyi et al. 2015)	Seehann G, et al. 1975. List of Fungi in Soft-Rot Tissue Tests. Institute fur Holzbiologie und Holzschutz, Bundesforschungsanstalt fur Forst - und Holzwirtshaft, Hamburg - Lohbrugge, Germany; Cannon PF, Kirk PM. 2007. Fungal Families of the World. CAB International, Cambridge; Bills GF, et al. 2013. Current Opinion in microbiology, 16:549-565; Tedersoo L, et al. 2014. Science 346:1256688; Irinyi …
OTU891	0	6	0	d__Eukaryota	k__Fungi	p__Ascomycota	c__Eurotiomycetes	o__Eurotiales	f__Trichocomaceae	g__Eupenicillium	s__Eupenicillium_sp	Saprotroph	Undefined Saprotroph	Probable	-	-	-	Tedersoo L, et al. 2014. Science 346:1256688
OTU938	1	3	2	d__Eukaryota	k__Fungi	p__Ascomycota	c__Sordariomycetes	o__Sordariales	f__Lasiosphaeriaceae	g__Zopfiella	s__Zopfiella_marina	Saprotroph	Dung Saprotroph	Highly Probable	-	-	-	Bills GF, et al. 2013. Current Opinion in microbiology, 16:549-565; Tedersoo L, et al. 2014. Science 346:1256688
OTU187	3	3	0	d__Eukaryota	k__Fungi	p__unclassified_k__Fungi	c__unclassified_k__Fungi	o__unclassified_k__Fungi	f__unclassified_k__Fungi	g__unclassified_k__Fungi	s__unclassified_k__Fungi	-	-	-	-	-	Unassigned	-
OTU823	1	5	0	d__Eukaryota	k__Fungi	p__unclassified_k__Fungi	c__unclassified_k__Fungi	o__unclassified_k__Fungi	f__unclassified_k__Fungi	g__unclassified_k__Fungi	s__unclassified_k__Fungi	-	-	-	-	-	Unassigned	-
OTU414	0	6	0	d__Eukaryota	k__Fungi	p__unclassified_k__Fungi	c__unclassified_k__Fungi	o__unclassified_k__Fungi	f__unclassified_k__Fungi	g__unclassified_k__Fungi	s__unclassified_k__Fungi	-	-	-	-	-	Unassigned	-
OTU306	3	0	3	d__Eukaryota	k__Fungi	p__unclassified_k__Fungi	c__unclassified_k__Fungi	o__unclassified_k__Fungi	f__unclassified_k__Fungi	g__unclassified_k__Fungi	s__unclassified_k__Fungi	-	-	-	-	-	Unassigned	-
OTU326	3	0	3	d__Eukaryota	k__Fungi	p__unclassified_k__Fungi	c__unclassified_k__Fungi	o__unclassified_k__Fungi	f__unclassified_k__Fungi	g__unclassified_k__Fungi	s__unclassified_k__Fungi	-	-	-	-	-	Unassigned	-
OTU771	6	0	0	d__Eukaryota	k__Fungi	p__Basidiomycota	c__Agaricomycetes	o__Agaricales	f__unclassified_o__Agaricales	g__unclassified_o__Agaricales	s__unclassified_o__Agaricales	-	-	-	-	-	Unassigned	-
OTU1020	2	2	2	d__Eukaryota	k__Fungi	p__Ascomycota	c__Sordariomycetes	o__Xylariales	f__unidentified_o__Xylariales	g__unidentified_o__Xylariales	s__Xylariales_sp	-	-	-	-	-	Unassigned	-
OTU863	0	6	0	d__Eukaryota	k__Fungi	p__Ascomycota	c__unclassified_p__Ascomycota	o__unclassified_p__Ascomycota	f__unclassified_p__Ascomycota	g__unclassified_p__Ascomycota	s__unclassified_p__Ascomycota	-	-	-	-	-	Unassigned	-
OTU4	0	0	6	d__Eukaryota	k__Fungi	p__unclassified_k__Fungi	c__unclassified_k__Fungi	o__unclassified_k__Fungi	f__unclassified_k__Fungi	g__unclassified_k__Fungi	s__unclassified_k__Fungi	-	-	-	-	-	Unassigned	-
OTU157	0	6	0	d__Eukaryota	k__Fungi	p__unclassified_k__Fungi	c__unclassified_k__Fungi	o__unclassified_k__Fungi	f__unclassified_k__Fungi	g__unclassified_k__Fungi	s__unclassified_k__Fungi	-	-	-	-	-	Unassigned	-
OTU1029	0	5	1	d__Eukaryota	k__Fungi	p__unclassified_k__Fungi	c__unclassified_k__Fungi	o__unclassified_k__Fungi	f__unclassified_k__Fungi	g__unclassified_k__Fungi	s__unclassified_k__Fungi	-	-	-	-	-	Unassigned	-
OTU309	0	0	6	d__Eukaryota	k__Fungi	p__unclassified_k__Fungi	c__unclassified_k__Fungi	o__unclassified_k__Fungi	f__unclassified_k__Fungi	g__unclassified_k__Fungi	s__unclassified_k__Fungi	-	-	-	-	-	Unassigned	-
OTU325	0	0	6	d__Eukaryota	k__Fungi	p__unclassified_k__Fungi	c__unclassified_k__Fungi	o__unclassified_k__Fungi	f__unclassified_k__Fungi	g__unclassified_k__Fungi	s__unclassified_k__Fungi	-	-	-	-	-	Unassigned	-
OTU47	0	0	6	d__Eukaryota	k__Fungi	p__Ascomycota	c__Sordariomycetes	o__unclassified_c__Sordariomycetes	f__unclassified_c__Sordariomycetes	g__unclassified_c__Sordariomycetes	s__unclassified_c__Sordariomycetes	-	-	-	-	-	Unassigned	-
OTU1021	0	4	1	d__Eukaryota	k__Fungi	p__Zygomycota	c__Incertae_sedis_p__Zygomycota	o__Mortierellales	f__Mortierellaceae	g__Mortierella	s__unclassified_g__Mortierella	Saprotroph-Symbiotroph	Endophyte-Litter Saprotroph-Soil Saprotroph-Undefined Saprotroph	Possible	Microfungus	-	Saprobic in soil and thus frequenctly isolated from soil and material contaminated with soil such as hay or rotten silage and spoil tips (Cannon & Kirk 2007)	Cannon PF, Kirk PM. 2007. Fungal Families of the World. CAB International, Cambridge; Purahong W, et al. 2016. Molecular Ecology 25:4059-4074
OTU1023	0	5	0	d__Eukaryota	k__Fungi	p__Basidiomycota	c__Agaricomycetes	o__Trechisporales	f__Hydnodontaceae	g__Brevicellicium	s__Brevicellicium_olivascens	Saprotroph	Undefined Saprotroph	Probable	-	White Rot	-	Tedersoo L, et al. 2014. Science 346:1256688
OTU103	4	1	0	d__Eukaryota	k__Fungi	p__Ascomycota	c__Sordariomycetes	o__Hypocreales	f__Incertae_sedis_o__Hypocreales	g__Myrothecium	s__Myrothecium_gramineum	Saprotroph	Undefined Saprotroph	Probable	-	-	-	Tedersoo L, et al. 2014. Science 346:1256688
OTU118	3	1	1	d__Eukaryota	k__Fungi	p__Basidiomycota	c__Agaricomycetes	o__Sebacinales	f__Sebacinaceae	g__Sebacina	s__unclassified_g__Sebacina	Symbiotroph	Ectomycorrhizal-Orchid Mycorrhizal-Root Associated Biotroph	Possible	-	-	-	Rinaldi AC, et al. 2008. Fungal Diversity 33:1-45; Tedersoo L, et al. 2010. Mycorrhiza 20:217-263 (pro parte); http://mycorrhizas.info/ecmf.html; Weiss et al. doi: 10.1111/nph.13977 (many guilds)
OTU124	1	1	3	d__Eukaryota	k__Fungi	p__Ascomycota	c__Dothideomycetes	o__Pleosporales	f__Sporormiaceae	g__unidentified_f__Sporormiaceae	s__Sporormiaceae_sp	Saprotroph	Dung Saprotroph-Plant Saprotroph	Probable	Microfungus	-	Saprobic, associated with dung and rotting vegetation (Cannon & Kirk 2007)	Cannon PF, Kirk PM. 2007. Fungal Families of the World. CAB International, Cambridge
OTU162	0	5	0	d__Eukaryota	k__Fungi	p__Ascomycota	c__Dothideomycetes	o__Pleosporales	f__Montagnulaceae	g__unclassified_f__Montagnulaceae	s__unclassified_f__Montagnulaceae	Pathotroph-Saprotroph	Fungal Parasite-Plant Pathogen-Undefined Saprotroph	Probable	Microfungus	-	Species in this clade can be saprobic, plant pathogenic, or mycoparasitic (Zhang et al. 2009)	Zhang Y, et al. 2009. Studies in Mycology 64:85-102
OTU171	0	5	0	d__Eukaryota	k__Fungi	p__Ascomycota	c__Sordariomycetes	o__Microascales	f__Microascaceae	g__Microascus	s__Microascus_hyalinus	Pathotroph-Saprotroph-Symbiotroph	Animal Pathogen-Endophyte-Plant Pathogen-Undefined Saprotroph	Possible	Microfungus	-	Saprobic in soil or rotting vegetation, some species heat-tolerant and associatated with silage and compost, a few associated with humans and animals (Cannon & Kirk 2007)	Cannon PF, Kirk PM. 2007. Fungal Families of the World. CAB International, Cambridge
OTU188	0	5	0	d__Eukaryota	k__Fungi	p__Basidiomycota	c__Agaricomycetes	o__Sebacinales	f__Sebacinaceae	g__Sebacina	s__Sebacina_sp	Symbiotroph	Ectomycorrhizal-Orchid Mycorrhizal-Root Associated Biotroph	Possible	-	-	-	Rinaldi AC, et al. 2008. Fungal Diversity 33:1-45; Tedersoo L, et al. 2010. Mycorrhiza 20:217-263 (pro parte); http://mycorrhizas.info/ecmf.html; Weiss et al. doi: 10.1111/nph.13977 (many guilds)
OTU190	0	5	0	d__Eukaryota	k__Fungi	p__Ascomycota	c__Eurotiomycetes	o__Arachnomycetales	f__Arachnomycetaceae	g__Arachnomyces	s__Arachnomyces_minimus	Saprotroph	Dung Saprotroph	Highly Probable	-	-	-	Bills GF, et al. 2013. Current Opinion in microbiology, 16:549-565
OTU202	2	0	3	d__Eukaryota	k__Fungi	p__Ascomycota	c__Eurotiomycetes	o__Eurotiales	f__Trichocomaceae	g__Penicillium	s__Penicillium_brevicompactum	Saprotroph	Undefined Saprotroph	Possible	Microfungus	-	-	Sterkenburg E, et al. 2015. New Phytologist 207:1145-1158
OTU210	3	2	0	d__Eukaryota	k__Fungi	p__Ascomycota	c__Sordariomycetes	o__Hypocreales	f__Nectriaceae	g__Gibberella	s__unclassified_g__Gibberella	Pathotroph	Plant Pathogen	Probable	-	-	-	Tedersoo L, et al. 2014. Science 346:1256688
OTU277	2	0	3	d__Eukaryota	k__Fungi	p__Ascomycota	c__Sordariomycetes	o__Sordariales	f__Chaetomiaceae	g__Humicola	s__Humicola_nigrescens	Saprotroph	Undefined Saprotroph-Wood Saprotroph	Probable	-	Soft Rot	-	Seehann G, et al. 1975. List of Fungi in Soft-Rot Tissue Tests. Institute fur Holzbiologie und Holzschutz, Bundesforschungsanstalt fur Forst - und Holzwirtshaft, Hamburg - Lohbrugge, Germany; Costa IPMW, et al. 2012. Mycotaxon 119:26; Tedersoo L, et al. 2014. Science 346:1256688
OTU397	0	5	0	d__Eukaryota	k__Fungi	p__Ascomycota	c__Leotiomycetes	o__Helotiales	f__Vibrisseaceae	g__unclassified_f__Vibrisseaceae	s__unclassified_f__Vibrisseaceae	Saprotroph-Symbiotroph	Endophyte-Undefined Saprotroph-Wood Saprotroph	Possible	Microfungus	-	Saprobic, usually on wood and bark immersed in fresh water. Some species may be root endophytes (Cannon & Kirk 2007)	Cannon PF, Kirk PM. 2007. Fungal Families of the World. CAB International, Cambridge
OTU400	0	5	0	d__Eukaryota	k__Fungi	p__Basidiomycota	c__Tremellomycetes	o__Cystofilobasidiales	f__Cystofilobasidiaceae	g__Cystofilobasidium	s__Cystofilobasidium_macerans	Saprotroph	Leaf Saprotroph	Possible	Yeast	-	-	Oberwinkler F, et al. 1983. Systematic and Applied Microbiology 4:114-122 (https://doi.org/10.1016/S0723-2020(83)80039-3)
OTU437	0	4	1	d__Eukaryota	k__Fungi	p__Basidiomycota	c__Microbotryomycetes	o__Sporidiobolales	f__Incertae_sedis_o__Sporidiobolales	g__Rhodosporidium	s__Rhodosporidium_babjevae	Saprotroph	Undefined Saprotroph	Highly Probable	Yeast	-	-	Nagy GL, et al. 2014. Nature Communications 5:4471
OTU51	0	2	3	d__Eukaryota	k__Fungi	p__Basidiomycota	c__Agaricomycetes	o__Agaricales	f__Bolbitiaceae	g__Conocybe	s__unclassified_g__Conocybe	Saprotroph	Undefined Saprotroph	Probable	-	-	-	Tedersoo L, et al. 2014. Science 346:1256688
OTU524	0	5	0	d__Eukaryota	k__Fungi	p__Ascomycota	c__Sordariomycetes	o__Hypocreales	f__unclassified_o__Hypocreales	g__unclassified_o__Hypocreales	s__unclassified_o__Hypocreales	Saprotroph	Undefined Saprotroph	Possible	Microfungus	-	-	Sterkenburg E, et al. 2015. New Phytologist 207:1145-1158
OTU538	5	0	0	d__Eukaryota	k__Fungi	p__Ascomycota	c__Eurotiomycetes	o__Eurotiales	f__Trichocomaceae	g__Penicillium	s__Penicillium_dierckxii	Saprotroph	Undefined Saprotroph	Possible	Microfungus	-	-	Sterkenburg E, et al. 2015. New Phytologist 207:1145-1158
OTU540	5	0	0	d__Eukaryota	k__Fungi	p__Basidiomycota	c__Agaricomycetes	o__Thelephorales	f__Thelephoraceae	g__unclassified_f__Thelephoraceae	s__unclassified_f__Thelephoraceae	Saprotroph-Symbiotroph	Ectomycorrhizal-Undefined Saprotroph	Probable	Clavarioid	-	On the ground, on soil, a few on wood. At least some speices ectomycorrhizal (Cannon & Kirk 2007)	Cannon PF, Kirk PM. 2007. Fungal Families of the World. CAB International, Cambridge
OTU546	0	5	0	d__Eukaryota	k__Fungi	p__Ascomycota	c__Sordariomycetes	o__Microascales	f__Halosphaeriaceae	g__unidentified_f__Halosphaeriaceae	s__Halosphaeriaceae_sp	Saprotroph	Undefined Saprotroph-Wood Saprotroph	Probable	Microfungus	-	Found in aquatic habitats, mostly in marine environments; saprobic on submerged or intertidal wood, occasionally associated with sand grains and similar substrata (Cannon & Kirk 2007)	Cannon PF, Kirk PM. 2007. Fungal Families of the World. CAB International, Cambridge
OTU553	4	1	0	d__Eukaryota	k__Fungi	p__Ascomycota	c__Eurotiomycetes	o__Eurotiales	f__Thermoascaceae	g__Thermoascus	s__Thermoascus_aurantiacus	Saprotroph	Undefined Saprotroph	Probable	-	-	-	Tedersoo L, et al. 2014. Science 346:1256688
OTU640	0	5	0	d__Eukaryota	k__Fungi	p__Ascomycota	c__Dothideomycetes	o__Pleosporales	f__Pleosporaceae	g__Neocamarosporium	s__Neocamarosporium_goegapense	Pathotroph-Saprotroph	Endophyte-Lichen Parasite-Plant Pathogen-Undefined Saprotroph	Probable	Microfungus	-	Necrotrophic pathogens and saprobes, especially associated with grasses. Many species are seed-borne (Cannon & Kirk 2007)	Cannon PF, Kirk PM. 2007. Fungal Families of the World. CAB International, Cambridge; David AS, et al. 2016. Microbial Ecology 71:912-926; Lawrey JD, Diederich P. 2016. URL: http://www.lichenicolous.net [24 May 2017]
OTU668	0	0	5	d__Eukaryota	k__Fungi	p__Ascomycota	c__Eurotiomycetes	o__Eurotiales	f__Trichocomaceae	g__Penicillium	s__Penicillium_menonorum	Saprotroph	Undefined Saprotroph	Possible	Microfungus	-	-	Sterkenburg E, et al. 2015. New Phytologist 207:1145-1158
OTU716	0	0	5	d__Eukaryota	k__Fungi	p__Ascomycota	c__Dothideomycetes	o__Incertae_sedis_c__Dothideomycetes	f__Eremomycetaceae	g__Arthrographis	s__unclassified_g__Arthrographis	Saprotroph	Undefined Saprotroph	Probable	-	-	-	Tedersoo L, et al. 2014. Science 346:1256688
OTU828	0	5	0	d__Eukaryota	k__Fungi	p__Ascomycota	c__Sordariomycetes	o__Sordariales	f__Chaetomiaceae	g__Chaetomium	s__Chaetomium_perlucidum	Pathotroph-Saprotroph-Symbiotroph	Animal Pathogen-Dung Saprotroph-Endophyte-Epiphyte-Plant Saprotroph-Wood Saprotroph	Possible	Microfungus	Soft Rot	Saprobic, acting as key decay organisms of plant materials and plant-derived commodities (Cannon & Kirk 2007); Epiphyte detection method-culture (Massimo et al. 2015); Endophyte detection method-culture (Busby et al. 2016, David et al. 2016); Likely opportunistic human pathogen (Irinyi et al. 2015)	Seehann G, et al. 1975. List of Fungi in Soft-Rot Tissue Tests. Institute fur Holzbiologie und Holzschutz, Bundesforschungsanstalt fur Forst - und Holzwirtshaft, Hamburg - Lohbrugge, Germany; Cannon PF, Kirk PM. 2007. Fungal Families of the World. CAB International, Cambridge; Bills GF, et al. 2013. Current Opinion in microbiology, 16:549-565; Tedersoo L, et al. 2014. Science 346:1256688; Irinyi …
OTU864	1	4	0	d__Eukaryota	k__Fungi	p__Ascomycota	c__Sordariomycetes	o__Sordariales	f__Chaetomiaceae	g__Chaetomium	s__unclassified_g__Chaetomium	Pathotroph-Saprotroph-Symbiotroph	Animal Pathogen-Dung Saprotroph-Endophyte-Epiphyte-Plant Saprotroph-Wood Saprotroph	Possible	Microfungus	Soft Rot	Saprobic, acting as key decay organisms of plant materials and plant-derived commodities (Cannon & Kirk 2007); Epiphyte detection method-culture (Massimo et al. 2015); Endophyte detection method-culture (Busby et al. 2016, David et al. 2016); Likely opportunistic human pathogen (Irinyi et al. 2015)	Seehann G, et al. 1975. List of Fungi in Soft-Rot Tissue Tests. Institute fur Holzbiologie und Holzschutz, Bundesforschungsanstalt fur Forst - und Holzwirtshaft, Hamburg - Lohbrugge, Germany; Cannon PF, Kirk PM. 2007. Fungal Families of the World. CAB International, Cambridge; Bills GF, et al. 2013. Current Opinion in microbiology, 16:549-565; Tedersoo L, et al. 2014. Science 346:1256688; Irinyi …
OTU875	0	5	0	d__Eukaryota	k__Fungi	p__Ascomycota	c__Eurotiomycetes	o__Eurotiales	f__Trichocomaceae	g__Penicillium	s__unclassified_g__Penicillium	Saprotroph	Undefined Saprotroph	Possible	Microfungus	-	-	Sterkenburg E, et al. 2015. New Phytologist 207:1145-1158
OTU952	0	5	0	d__Eukaryota	k__Fungi	p__Ascomycota	c__Eurotiomycetes	o__Eurotiales	f__Trichocomaceae	g__Penicillium	s__Penicillium_steckii	Saprotroph	Undefined Saprotroph	Possible	Microfungus	-	-	Sterkenburg E, et al. 2015. New Phytologist 207:1145-1158
OTU958	0	4	1	d__Eukaryota	k__Fungi	p__Ascomycota	c__Dothideomycetes	o__Pleosporales	f__Sporormiaceae	g__unclassified_f__Sporormiaceae	s__unclassified_f__Sporormiaceae	Saprotroph	Dung Saprotroph-Plant Saprotroph	Probable	Microfungus	-	Saprobic, associated with dung and rotting vegetation (Cannon & Kirk 2007)	Cannon PF, Kirk PM. 2007. Fungal Families of the World. CAB International, Cambridge
OTU980	1	3	1	d__Eukaryota	k__Fungi	p__Basidiomycota	c__Agaricomycetes	o__Sebacinales	f__Sebacinaceae	g__Sebacina	s__Sebacina_sp	Symbiotroph	Ectomycorrhizal-Orchid Mycorrhizal-Root Associated Biotroph	Possible	-	-	-	Rinaldi AC, et al. 2008. Fungal Diversity 33:1-45; Tedersoo L, et al. 2010. Mycorrhiza 20:217-263 (pro parte); http://mycorrhizas.info/ecmf.html; Weiss et al. doi: 10.1111/nph.13977 (many guilds)
OTU1039	0	0	5	d__Eukaryota	k__Fungi	p__unclassified_k__Fungi	c__unclassified_k__Fungi	o__unclassified_k__Fungi	f__unclassified_k__Fungi	g__unclassified_k__Fungi	s__unclassified_k__Fungi	-	-	-	-	-	Unassigned	-
OTU424	0	5	0	d__Eukaryota	k__Fungi	p__unidentified_k__Fungi	c__unidentified_k__Fungi	o__unidentified_k__Fungi	f__unidentified_k__Fungi	g__unidentified_k__Fungi	s__Fungi_sp	-	-	-	-	-	Unassigned	-
OTU797	3	2	0	d__Eukaryota	k__Fungi	p__unclassified_k__Fungi	c__unclassified_k__Fungi	o__unclassified_k__Fungi	f__unclassified_k__Fungi	g__unclassified_k__Fungi	s__unclassified_k__Fungi	-	-	-	-	-	Unassigned	-
OTU760	5	0	0	d__Eukaryota	k__Fungi	p__unidentified_k__Fungi	c__unidentified_k__Fungi	o__unidentified_k__Fungi	f__unidentified_k__Fungi	g__unidentified_k__Fungi	s__Fungi_sp	-	-	-	-	-	Unassigned	-
OTU790	0	5	0	d__Eukaryota	k__Fungi	p__unclassified_k__Fungi	c__unclassified_k__Fungi	o__unclassified_k__Fungi	f__unclassified_k__Fungi	g__unclassified_k__Fungi	s__unclassified_k__Fungi	-	-	-	-	-	Unassigned	-
OTU796	2	3	0	d__Eukaryota	k__Fungi	p__unclassified_k__Fungi	c__unclassified_k__Fungi	o__unclassified_k__Fungi	f__unclassified_k__Fungi	g__unclassified_k__Fungi	s__unclassified_k__Fungi	-	-	-	-	-	Unassigned	-
OTU959	2	3	0	d__Eukaryota	k__Fungi	p__unclassified_k__Fungi	c__unclassified_k__Fungi	o__unclassified_k__Fungi	f__unclassified_k__Fungi	g__unclassified_k__Fungi	s__unclassified_k__Fungi	-	-	-	-	-	Unassigned	-
OTU270	0	0	5	d__Eukaryota	k__Fungi	p__unclassified_k__Fungi	c__unclassified_k__Fungi	o__unclassified_k__Fungi	f__unclassified_k__Fungi	g__unclassified_k__Fungi	s__unclassified_k__Fungi	-	-	-	-	-	Unassigned	-
OTU436	0	5	0	d__Eukaryota	k__Fungi	p__unclassified_k__Fungi	c__unclassified_k__Fungi	o__unclassified_k__Fungi	f__unclassified_k__Fungi	g__unclassified_k__Fungi	s__unclassified_k__Fungi	-	-	-	-	-	Unassigned	-
OTU324	0	0	5	d__Eukaryota	k__Fungi	p__Ascomycota	c__Dothideomycetes	o__Pleosporales	f__unclassified_o__Pleosporales	g__unclassified_o__Pleosporales	s__unclassified_o__Pleosporales	-	-	-	-	-	Unassigned	-
OTU454	0	5	0	d__Eukaryota	k__Fungi	p__unclassified_k__Fungi	c__unclassified_k__Fungi	o__unclassified_k__Fungi	f__unclassified_k__Fungi	g__unclassified_k__Fungi	s__unclassified_k__Fungi	-	-	-	-	-	Unassigned	-
OTU456	0	5	0	d__Eukaryota	k__Fungi	p__Basidiomycota	c__unclassified_p__Basidiomycota	o__unclassified_p__Basidiomycota	f__unclassified_p__Basidiomycota	g__unclassified_p__Basidiomycota	s__unclassified_p__Basidiomycota	-	-	-	-	-	Unassigned	-
OTU183	0	5	0	d__Eukaryota	k__Fungi	p__unclassified_k__Fungi	c__unclassified_k__Fungi	o__unclassified_k__Fungi	f__unclassified_k__Fungi	g__unclassified_k__Fungi	s__unclassified_k__Fungi	-	-	-	-	-	Unassigned	-
OTU452	0	5	0	d__Eukaryota	k__Fungi	p__unclassified_k__Fungi	c__unclassified_k__Fungi	o__unclassified_k__Fungi	f__unclassified_k__Fungi	g__unclassified_k__Fungi	s__unclassified_k__Fungi	-	-	-	-	-	Unassigned	-
OTU329	0	0	5	d__Eukaryota	k__Fungi	p__Ascomycota	c__unclassified_p__Ascomycota	o__unclassified_p__Ascomycota	f__unclassified_p__Ascomycota	g__unclassified_p__Ascomycota	s__unclassified_p__Ascomycota	-	-	-	-	-	Unassigned	-
OTU1000	1	3	1	d__Eukaryota	k__Fungi	p__unclassified_k__Fungi	c__unclassified_k__Fungi	o__unclassified_k__Fungi	f__unclassified_k__Fungi	g__unclassified_k__Fungi	s__unclassified_k__Fungi	-	-	-	-	-	Unassigned	-
OTU228	0	0	5	d__Eukaryota	k__Fungi	p__Basidiomycota	c__unclassified_p__Basidiomycota	o__unclassified_p__Basidiomycota	f__unclassified_p__Basidiomycota	g__unclassified_p__Basidiomycota	s__unclassified_p__Basidiomycota	-	-	-	-	-	Unassigned	-
OTU508	0	4	1	d__Eukaryota	k__Fungi	p__Ascomycota	c__Dothideomycetes	o__Capnodiales	f__unclassified_o__Capnodiales	g__unclassified_o__Capnodiales	s__unclassified_o__Capnodiales	-	-	-	-	-	Unassigned	-
OTU145	1	3	1	d__Eukaryota	k__Fungi	p__unclassified_k__Fungi	c__unclassified_k__Fungi	o__unclassified_k__Fungi	f__unclassified_k__Fungi	g__unclassified_k__Fungi	s__unclassified_k__Fungi	-	-	-	-	-	Unassigned	-
OTU829	0	3	2	d__Eukaryota	k__Fungi	p__Ascomycota	c__Leotiomycetes	o__Helotiales	f__unclassified_o__Helotiales	g__unclassified_o__Helotiales	s__unclassified_o__Helotiales	-	-	-	-	-	Unassigned	-
OTU311	0	0	5	d__Eukaryota	k__Fungi	p__Ascomycota	c__Sordariomycetes	o__Microascales	f__unclassified_o__Microascales	g__unclassified_o__Microascales	s__unclassified_o__Microascales	-	-	-	-	-	Unassigned	-
OTU49	0	4	1	d__Eukaryota	k__Fungi	p__unclassified_k__Fungi	c__unclassified_k__Fungi	o__unclassified_k__Fungi	f__unclassified_k__Fungi	g__unclassified_k__Fungi	s__unclassified_k__Fungi	-	-	-	-	-	Unassigned	-
OTU444	0	5	0	d__Eukaryota	k__Fungi	p__unclassified_k__Fungi	c__unclassified_k__Fungi	o__unclassified_k__Fungi	f__unclassified_k__Fungi	g__unclassified_k__Fungi	s__unclassified_k__Fungi	-	-	-	-	-	Unassigned	-
OTU33	0	0	5	d__Eukaryota	k__Fungi	p__unclassified_k__Fungi	c__unclassified_k__Fungi	o__unclassified_k__Fungi	f__unclassified_k__Fungi	g__unclassified_k__Fungi	s__unclassified_k__Fungi	-	-	-	-	-	Unassigned	-
OTU335	5	0	0	d__Eukaryota	k__Fungi	p__unclassified_k__Fungi	c__unclassified_k__Fungi	o__unclassified_k__Fungi	f__unclassified_k__Fungi	g__unclassified_k__Fungi	s__unclassified_k__Fungi	-	-	-	-	-	Unassigned	-
OTU463	0	5	0	d__Eukaryota	k__Fungi	p__unclassified_k__Fungi	c__unclassified_k__Fungi	o__unclassified_k__Fungi	f__unclassified_k__Fungi	g__unclassified_k__Fungi	s__unclassified_k__Fungi	-	-	-	-	-	Unassigned	-
OTU1070	0	1	3	d__Eukaryota	k__Fungi	p__Basidiomycota	c__Agaricomycetes	o__Agaricales	f__Clavariaceae	g__Clavulinopsis	s__Clavulinopsis_corniculata	Saprotroph	Undefined Saprotroph	Probable	Clavarioid	-	-	Rinaldi AC, et al. 2008. Fungal Diversity 33:1-45; Tedersoo L, et al. 2010. Mycorrhiza 20:217-263; http://mycorrhizas.info/ecmf.html
OTU123	4	0	0	d__Eukaryota	k__Fungi	p__Basidiomycota	c__Agaricomycetes	o__Agaricales	f__Pluteaceae	g__Volvariella	s__Volvariella_murinella	Saprotroph	Undefined Saprotroph	Highly Probable	Agaricoid	White Rot	-	Tedersoo L, et al. 2014. Science 346:1256688 (doi:10.1126/science.1256688)
OTU198	0	4	0	d__Eukaryota	k__Fungi	p__Ascomycota	c__Eurotiomycetes	o__Eurotiales	f__Trichocomaceae	g__Aspergillus	s__Aspergillus_niger	Saprotroph	Undefined Saprotroph	Possible	Microfungus	-	-	Sterkenburg E, et al. 2015. New Phytologist 207:1145-1158
OTU200	0	0	4	d__Eukaryota	k__Fungi	p__Ascomycota	c__Sordariomycetes	o__Hypocreales	f__Cordycipitaceae	g__Cordyceps	s__Cordyceps_militaris	Pathotroph-Symbiotroph	Animal Pathogen-Clavicipitaceous Endophyte-Fungal Parasite	Possible	Cordyceptoid	-	-	Tedersoo L, et al. 2014. Science 346:1256688; Samuels GJ. 2007, self-published; Costa IPMW, et al. 2012. Mycotaxon 119:26
OTU235	0	0	4	d__Eukaryota	k__Fungi	p__Ascomycota	c__Sordariomycetes	o__Sordariales	f__Lasiosphaeriaceae	g__unclassified_f__Lasiosphaeriaceae	s__unclassified_f__Lasiosphaeriaceae	Saprotroph	Undefined Saprotroph	Probable	Microfungus	-	Saprobes found dung, soil and rotting vegetation (Cannon & Kirk 2007)	Cannon PF, Kirk PM. 2007. Fungal Families of the World. CAB International, Cambridge
OTU279	1	2	1	d__Eukaryota	k__Fungi	p__Ascomycota	c__Sordariomycetes	o__Incertae_sedis_c__Sordariomycetes	f__Plectosphaerellaceae	g__Lectera	s__Lectera_longa	Pathotroph	Plant Pathogen	Probable	-	-	-	Tedersoo L, et al. 2014. Science 346:1256688
OTU345	2	2	0	d__Eukaryota	k__Fungi	p__Chytridiomycota	c__Chytridiomycetes	o__Rhizophlyctidales	f__Rhizophlyctidaceae	g__Rhizophlyctis	s__Rhizophlyctis_sp	Saprotroph	Undefined Saprotroph	Probable	-	-	-	James TY, et al. 2006. Nature 443:818-822
OTU354	4	0	0	d__Eukaryota	k__Fungi	p__Basidiomycota	c__Agaricomycetes	o__Sebacinales	f__Sebacinaceae	g__Sebacina	s__Sebacina_sp	Symbiotroph	Ectomycorrhizal-Orchid Mycorrhizal-Root Associated Biotroph	Possible	-	-	-	Rinaldi AC, et al. 2008. Fungal Diversity 33:1-45; Tedersoo L, et al. 2010. Mycorrhiza 20:217-263 (pro parte); http://mycorrhizas.info/ecmf.html; Weiss et al. doi: 10.1111/nph.13977 (many guilds)
OTU375	4	0	0	d__Eukaryota	k__Fungi	p__Basidiomycota	c__Agaricomycetes	o__Thelephorales	f__Thelephoraceae	g__unclassified_f__Thelephoraceae	s__unclassified_f__Thelephoraceae	Saprotroph-Symbiotroph	Ectomycorrhizal-Undefined Saprotroph	Probable	Clavarioid	-	On the ground, on soil, a few on wood. At least some speices ectomycorrhizal (Cannon & Kirk 2007)	Cannon PF, Kirk PM. 2007. Fungal Families of the World. CAB International, Cambridge
OTU386	4	0	0	d__Eukaryota	k__Fungi	p__Basidiomycota	c__Agaricomycetes	o__Agaricales	f__Incertae_sedis_o__Agaricales	g__Panaeolus	s__Panaeolus_papilionaceus	Saprotroph	Dung Saprotroph	Probable	Agaricoid	-	-	Grgurinovic CA, Simpson JA. 2001. Fungal Diversity 8:97-127
OTU395	0	4	0	d__Eukaryota	k__Fungi	p__Ascomycota	c__Incertae_sedis_p__Ascomycota	o__Incertae_sedis_p__Ascomycota	f__Incertae_sedis_p__Ascomycota	g__Knufia	s__Knufia_peltigerae	Pathotroph-Saprotroph	Animal Pathogen-Plant Pathogen-Soil Saprotroph-Undefined Saprotroph	Possible	Microfungus	-	Species isolated from tumour-like stem and branch deformities of Populus tremuloides, bark of Populus, rocks, and clinical samples, with one species causes opportunistic skin infections in humans (Crous et al. 2013)	Li DM, et al. 2008. Studies in Mycology 61:131-136; Crous PW, et al. 2013. Persoonia 31:188-296; Irinyi L, et al. 2015. Medical Mycology 53:313-337
OTU427	0	4	0	d__Eukaryota	k__Fungi	p__Ascomycota	c__Eurotiomycetes	o__Onygenales	f__Arthrodermataceae	g__Ctenomyces	s__Ctenomyces_serratus	Saprotroph	Dung Saprotroph-Undefined Saprotroph	Highly Probable	-	-	-	Bills GF, et al. 2013. Current Opinion in microbiology, 16:549-565; Tedersoo L, et al. 2014. Science 346:1256688
OTU480	0	4	0	d__Eukaryota	k__Fungi	p__Basidiomycota	c__Agaricomycetes	o__Agaricales	f__Entolomataceae	g__Clitopilus	s__unclassified_g__Clitopilus	Saprotroph	Undefined Saprotroph	Probable	Agaricoid	-	-	Tedersoo L, et al. 2014. Science 346:1256688
OTU516	1	3	0	d__Eukaryota	k__Fungi	p__Ascomycota	c__Eurotiomycetes	o__Onygenales	f__Onygenaceae	g__Chrysosporium	s__Chrysosporium_pilosum	Saprotroph	Dung Saprotroph-Soil Saprotroph	Probable	Microfungus	-	Generally saprobic and keratinophilic, in soil or coprophilous, occasionally found on hair or horn (Cannon & Kirk 2007)	Cannon PF, Kirk PM. 2007. Fungal Families of the World. CAB International, Cambridge
OTU531	4	0	0	d__Eukaryota	k__Fungi	p__Basidiomycota	c__Incertae_sedis_p__Basidiomycota	o__Malasseziales	f__Malasseziaceae	g__Malassezia	s__Malassezia_pachydermatis	Pathotroph-Saprotroph	Animal Pathogen-Undefined Saprotroph	Probable	Facultative Yeast	-	A lipid-dependent fungus growing on the sebaceous areas of human skin that may cause or exacerbate several skin diseases (Pityrosporum is a synonym that has been used for the yeast forms)	Findley K, et al. 2013. Nature 498:367-370
OTU551	0	4	0	d__Eukaryota	k__Fungi	p__Ascomycota	c__Dothideomycetes	o__Myriangiales	f__Incertae_sedis_o__Myriangiales	g__Endosporium	s__unclassified_g__Endosporium	Saprotroph	Undefined Saprotroph	Probable	-	-	-	Tedersoo L, et al. 2014. Science 346:1256688
OTU60	4	0	0	d__Eukaryota	k__Fungi	p__Basidiomycota	c__Agaricomycetes	o__Agaricales	f__Entolomataceae	g__Entoloma	s__Entoloma_shandongense	Pathotroph-Saprotroph-Symbiotroph	Ectomycorrhizal-Fungal Parasite-Soil Saprotroph-Undefined Saprotroph	Possible	Agaricoid	-	-	Rinaldi AC, et al. 2008. Fungal Diversity 33:1-45 (ECM/(not ECM); Tedersoo L, et al. 2010. Mycorrhiza 20:217-263 (sensu stricto); http://mycorrhizas.info/ecmf.html (ECM/(not ECM)
OTU735	1	0	3	d__Eukaryota	k__Fungi	p__Ascomycota	c__Dothideomycetes	o__Pleosporales	f__Corynesporascaceae	g__Corynespora	s__Corynespora_cassiicola	Saprotroph	Undefined Saprotroph	Probable	-	-	-	Tedersoo L, et al. 2014. Science 346:1256688
OTU810	0	4	0	d__Eukaryota	k__Fungi	p__Ascomycota	c__Sordariomycetes	o__Hypocreales	f__Ophiocordycipitaceae	g__Purpureocillium	s__Purpureocillium_lilacinum	Pathotroph	Fungal Parasite	Probable	-	-	-	Tedersoo L, et al. 2014. Science 346:1256688
OTU835	0	4	0	d__Eukaryota	k__Fungi	p__Basidiomycota	c__Agaricomycetes	o__Agaricales	f__Entolomataceae	g__Entoloma	s__Entoloma_flocculosum	Pathotroph-Saprotroph-Symbiotroph	Ectomycorrhizal-Fungal Parasite-Soil Saprotroph-Undefined Saprotroph	Possible	Agaricoid	-	-	Rinaldi AC, et al. 2008. Fungal Diversity 33:1-45 (ECM/(not ECM); Tedersoo L, et al. 2010. Mycorrhiza 20:217-263 (sensu stricto); http://mycorrhizas.info/ecmf.html (ECM/(not ECM)
OTU865	0	4	0	d__Eukaryota	k__Fungi	p__Basidiomycota	c__Agaricomycetes	o__Polyporales	f__Meruliaceae	g__Bjerkandera	s__Bjerkandera_adusta	Saprotroph	Wood Saprotroph	Highly Probable	Polyporoid	White Rot	-	Gilbertson RL, Ryvarden L. 1987-1987. North American Polypores. Fungiflora, Oslo
OTU870	0	4	0	d__Eukaryota	k__Fungi	p__Basidiomycota	c__Agaricomycetes	o__Agaricales	f__Tricholomataceae	g__Lepista	s__Lepista_nuda	Saprotroph	Undefined Saprotroph	Probable	Agaricoid	-	-	Tedersoo L, et al. 2014. Science 346:1256688
OTU923	0	4	0	d__Eukaryota	k__Fungi	p__Ascomycota	c__Sordariomycetes	o__Incertae_sedis_c__Sordariomycetes	f__Apiosporaceae	g__Arthrinium	s__Arthrinium_phaeospermum	Saprotroph	Plant Saprotroph	Probable	-	-	Saprobic on dead plant parts, especially of palms, grasses etc., also isolated from soil (Cannon & Kirk 2007)	Cannon PF, Kirk PM. 2007. Fungal Families of the World. CAB International, Cambridge
OTU953	0	4	0	d__Eukaryota	k__Fungi	p__Basidiomycota	c__Agaricomycetes	o__Agaricales	f__Entolomataceae	g__Entoloma	s__unclassified_g__Entoloma	Pathotroph-Saprotroph-Symbiotroph	Ectomycorrhizal-Fungal Parasite-Soil Saprotroph-Undefined Saprotroph	Possible	Agaricoid	-	-	Rinaldi AC, et al. 2008. Fungal Diversity 33:1-45 (ECM/(not ECM); Tedersoo L, et al. 2010. Mycorrhiza 20:217-263 (sensu stricto); http://mycorrhizas.info/ecmf.html (ECM/(not ECM)
OTU965	1	3	0	d__Eukaryota	k__Fungi	p__Glomeromycota	c__Glomeromycetes	o__Glomerales	f__Glomeraceae	g__unclassified_f__Glomeraceae	s__unclassified_f__Glomeraceae	Symbiotroph	Arbuscular Mycorrhizal	Highly Probable	-	-	-	Redecker D, et al. 2013. Mycorrhiza 23:515-531
OTU943	0	4	0	d__Eukaryota	k__Fungi	p__Basidiomycota	c__Tremellomycetes	o__Cystofilobasidiales	f__Cystofilobasidiaceae	g__Udeniomyces	s__Udeniomyces_megalosporus	-	-	-	-	-	Unassigned	-
OTU334	4	0	0	d__Eukaryota	k__Fungi	p__unclassified_k__Fungi	c__unclassified_k__Fungi	o__unclassified_k__Fungi	f__unclassified_k__Fungi	g__unclassified_k__Fungi	s__unclassified_k__Fungi	-	-	-	-	-	Unassigned	-
OTU857	0	4	0	d__Eukaryota	k__Fungi	p__Chytridiomycota	c__Monoblepharidomycetes	o__Monoblepharidales	f__Gonapodyaceae	g__Monoblepharella	s__Monoblepharella_mexicana	-	-	-	-	-	Unassigned	-
OTU3	0	0	4	d__Eukaryota	k__Fungi	p__unclassified_k__Fungi	c__unclassified_k__Fungi	o__unclassified_k__Fungi	f__unclassified_k__Fungi	g__unclassified_k__Fungi	s__unclassified_k__Fungi	-	-	-	-	-	Unassigned	-
OTU113	4	0	0	d__Eukaryota	k__Fungi	p__unclassified_k__Fungi	c__unclassified_k__Fungi	o__unclassified_k__Fungi	f__unclassified_k__Fungi	g__unclassified_k__Fungi	s__unclassified_k__Fungi	-	-	-	-	-	Unassigned	-
OTU50	0	0	4	d__Eukaryota	k__Fungi	p__unclassified_k__Fungi	c__unclassified_k__Fungi	o__unclassified_k__Fungi	f__unclassified_k__Fungi	g__unclassified_k__Fungi	s__unclassified_k__Fungi	-	-	-	-	-	Unassigned	-
OTU929	0	4	0	d__Eukaryota	k__Fungi	p__Ascomycota	c__Sordariomycetes	o__Coniochaetales	f__unidentified_o__Coniochaetales	g__unidentified_o__Coniochaetales	s__Coniochaetales_sp	-	-	-	-	-	Unassigned	-
OTU477	1	3	0	d__Eukaryota	k__Fungi	p__unclassified_k__Fungi	c__unclassified_k__Fungi	o__unclassified_k__Fungi	f__unclassified_k__Fungi	g__unclassified_k__Fungi	s__unclassified_k__Fungi	-	-	-	-	-	Unassigned	-
OTU182	0	2	2	d__Eukaryota	k__Fungi	p__unclassified_k__Fungi	c__unclassified_k__Fungi	o__unclassified_k__Fungi	f__unclassified_k__Fungi	g__unclassified_k__Fungi	s__unclassified_k__Fungi	-	-	-	-	-	Unassigned	-
OTU808	0	4	0	d__Eukaryota	k__Fungi	p__Basidiomycota	c__Microbotryomycetes	o__Leucosporidiales	f__unidentified_o__Leucosporidiales	g__unidentified_o__Leucosporidiales	s__Leucosporidiales_sp	-	-	-	-	-	Unassigned	-
OTU70	4	0	0	d__Eukaryota	k__Fungi	p__Ascomycota	c__Sordariomycetes	o__Coniochaetales	f__unidentified_o__Coniochaetales	g__unidentified_o__Coniochaetales	s__Coniochaetales_sp	-	-	-	-	-	Unassigned	-
OTU1059	4	0	0	d__Eukaryota	k__Fungi	p__unclassified_k__Fungi	c__unclassified_k__Fungi	o__unclassified_k__Fungi	f__unclassified_k__Fungi	g__unclassified_k__Fungi	s__unclassified_k__Fungi	-	-	-	-	-	Unassigned	-
OTU208	2	0	2	d__Eukaryota	k__Fungi	p__Ascomycota	c__Sordariomycetes	o__Coniochaetales	f__unclassified_o__Coniochaetales	g__unclassified_o__Coniochaetales	s__unclassified_o__Coniochaetales	-	-	-	-	-	Unassigned	-
OTU738	0	1	3	d__Eukaryota	k__Fungi	p__unclassified_k__Fungi	c__unclassified_k__Fungi	o__unclassified_k__Fungi	f__unclassified_k__Fungi	g__unclassified_k__Fungi	s__unclassified_k__Fungi	-	-	-	-	-	Unassigned	-
OTU213	0	0	4	d__Eukaryota	k__Fungi	p__unclassified_k__Fungi	c__unclassified_k__Fungi	o__unclassified_k__Fungi	f__unclassified_k__Fungi	g__unclassified_k__Fungi	s__unclassified_k__Fungi	-	-	-	-	-	Unassigned	-
OTU382	2	0	2	d__Eukaryota	k__Fungi	p__unclassified_k__Fungi	c__unclassified_k__Fungi	o__unclassified_k__Fungi	f__unclassified_k__Fungi	g__unclassified_k__Fungi	s__unclassified_k__Fungi	-	-	-	-	-	Unassigned	-
OTU826	0	4	0	d__Eukaryota	k__Fungi	p__unclassified_k__Fungi	c__unclassified_k__Fungi	o__unclassified_k__Fungi	f__unclassified_k__Fungi	g__unclassified_k__Fungi	s__unclassified_k__Fungi	-	-	-	-	-	Unassigned	-
OTU487	0	4	0	d__Eukaryota	k__Fungi	p__unclassified_k__Fungi	c__unclassified_k__Fungi	o__unclassified_k__Fungi	f__unclassified_k__Fungi	g__unclassified_k__Fungi	s__unclassified_k__Fungi	-	-	-	-	-	Unassigned	-
OTU1072	0	4	0	d__Eukaryota	k__Fungi	p__unclassified_k__Fungi	c__unclassified_k__Fungi	o__unclassified_k__Fungi	f__unclassified_k__Fungi	g__unclassified_k__Fungi	s__unclassified_k__Fungi	-	-	-	-	-	Unassigned	-
OTU774	4	0	0	d__Eukaryota	k__Fungi	p__unclassified_k__Fungi	c__unclassified_k__Fungi	o__unclassified_k__Fungi	f__unclassified_k__Fungi	g__unclassified_k__Fungi	s__unclassified_k__Fungi	-	-	-	-	-	Unassigned	-
OTU265	0	0	4	d__Eukaryota	k__Fungi	p__unclassified_k__Fungi	c__unclassified_k__Fungi	o__unclassified_k__Fungi	f__unclassified_k__Fungi	g__unclassified_k__Fungi	s__unclassified_k__Fungi	-	-	-	-	-	Unassigned	-
OTU917	0	4	0	d__Eukaryota	k__Fungi	p__Ascomycota	c__Eurotiomycetes	o__unclassified_c__Eurotiomycetes	f__unclassified_c__Eurotiomycetes	g__unclassified_c__Eurotiomycetes	s__unclassified_c__Eurotiomycetes	-	-	-	-	-	Unassigned	-
OTU59	4	0	0	d__Eukaryota	k__Fungi	p__unclassified_k__Fungi	c__unclassified_k__Fungi	o__unclassified_k__Fungi	f__unclassified_k__Fungi	g__unclassified_k__Fungi	s__unclassified_k__Fungi	-	-	-	-	-	Unassigned	-
OTU259	0	2	2	d__Eukaryota	k__Fungi	p__Ascomycota	c__Sordariomycetes	o__Coniochaetales	f__unclassified_o__Coniochaetales	g__unclassified_o__Coniochaetales	s__unclassified_o__Coniochaetales	-	-	-	-	-	Unassigned	-
OTU28	0	0	4	d__Eukaryota	k__Fungi	p__unidentified_k__Fungi	c__unidentified_k__Fungi	o__unidentified_k__Fungi	f__unidentified_k__Fungi	g__unidentified_k__Fungi	s__Fungi_sp	-	-	-	-	-	Unassigned	-
OTU364	4	0	0	d__Eukaryota	k__Fungi	p__Basidiomycota	c__Exobasidiomycetes	o__unidentified_c__Exobasidiomycetes	f__unidentified_c__Exobasidiomycetes	g__unidentified_c__Exobasidiomycetes	s__Exobasidiomycetes_sp	-	-	-	-	-	Unassigned	-
OTU418	0	4	0	d__Eukaryota	k__Fungi	p__unclassified_k__Fungi	c__unclassified_k__Fungi	o__unclassified_k__Fungi	f__unclassified_k__Fungi	g__unclassified_k__Fungi	s__unclassified_k__Fungi	-	-	-	-	-	Unassigned	-
OTU378	2	1	1	d__Eukaryota	k__Fungi	p__unclassified_k__Fungi	c__unclassified_k__Fungi	o__unclassified_k__Fungi	f__unclassified_k__Fungi	g__unclassified_k__Fungi	s__unclassified_k__Fungi	-	-	-	-	-	Unassigned	-
OTU1019	0	4	0	d__Eukaryota	k__Fungi	p__unclassified_k__Fungi	c__unclassified_k__Fungi	o__unclassified_k__Fungi	f__unclassified_k__Fungi	g__unclassified_k__Fungi	s__unclassified_k__Fungi	-	-	-	-	-	Unassigned	-
OTU365	4	0	0	d__Eukaryota	k__Fungi	p__Ascomycota	c__Orbiliomycetes	o__unidentified_c__Orbiliomycetes	f__unidentified_c__Orbiliomycetes	g__unidentified_c__Orbiliomycetes	s__Orbiliomycetes_sp	-	-	-	-	-	Unassigned	-
OTU539	3	0	1	d__Eukaryota	k__Fungi	p__Ascomycota	c__Eurotiomycetes	o__Incertae_sedis_c__Eurotiomycetes	f__Incertae_sedis_c__Eurotiomycetes	g__Sarcinomyces	s__Sarcinomyces_sp	-	-	-	-	-	Unassigned	-
OTU924	0	1	3	d__Eukaryota	k__Fungi	p__unclassified_k__Fungi	c__unclassified_k__Fungi	o__unclassified_k__Fungi	f__unclassified_k__Fungi	g__unclassified_k__Fungi	s__unclassified_k__Fungi	-	-	-	-	-	Unassigned	-
OTU384	4	0	0	d__Eukaryota	k__Fungi	p__Basidiomycota	c__unclassified_p__Basidiomycota	o__unclassified_p__Basidiomycota	f__unclassified_p__Basidiomycota	g__unclassified_p__Basidiomycota	s__unclassified_p__Basidiomycota	-	-	-	-	-	Unassigned	-
OTU252	0	0	4	d__Eukaryota	k__Fungi	p__unclassified_k__Fungi	c__unclassified_k__Fungi	o__unclassified_k__Fungi	f__unclassified_k__Fungi	g__unclassified_k__Fungi	s__unclassified_k__Fungi	-	-	-	-	-	Unassigned	-
OTU978	0	4	0	d__Eukaryota	k__Fungi	p__Ascomycota	c__Sordariomycetes	o__unclassified_c__Sordariomycetes	f__unclassified_c__Sordariomycetes	g__unclassified_c__Sordariomycetes	s__unclassified_c__Sordariomycetes	-	-	-	-	-	Unassigned	-
OTU1017	1	2	0	d__Eukaryota	k__Fungi	p__Ascomycota	c__Eurotiomycetes	o__Chaetothyriales	f__Herpotrichiellaceae	g__Cladophialophora	s__Cladophialophora_sp	Saprotroph	Undefined Saprotroph	Probable	Facultative Yeast	-	-	James TY, et al. 2006. Nature 443:818-822
OTU1032	0	3	0	d__Eukaryota	k__Fungi	p__Ascomycota	c__Sordariomycetes	o__Hypocreales	f__Incertae_sedis_o__Hypocreales	g__Acremonium	s__Acremonium_nepalense	Pathogen-Saprotroph-Symbiotroph	Animal Pathogen-Endophyte-Fungal Parasite-Plant Pathogen-Wood Saprotroph	Possible	Microfungus	Soft Rot	Endophyte detection method-culture (Hanada et al. 2010, Del Olmo-Ruiz & Arnold 2014); Likely opportunistic human pathogen (Irinyi et al. 2015)	Duncan CG, Eslyn WE. 1966. Mycologia 58:642-64; Nilsson T. 1973. Studies on wood degradation and cellulolytic activity of microfungi. No. 104; Worrall JJ, et al. 1997. Mycologia 89: 199-219; Hanada RE, et al. 2010. Fungal Biology 114:901-910; Del Olmo-Ruiz M, Arnold AE. 2014. Mycologia 106:8-21; Tedersoo L, et al. 2014. Science 346:1256688; Irinyi L, et al. 2015. Medical Mycology 53:313-337
OTU1044	3	0	0	d__Eukaryota	k__Fungi	p__Basidiomycota	c__Agaricomycetes	o__Russulales	f__Stephanosporaceae	g__Cristinia	s__Cristinia_helvetica	Saprotroph	Undefined Saprotroph	Probable	-	-	-	Tedersoo L, et al. 2014. Science 346:1256688
OTU1057	1	0	2	d__Eukaryota	k__Fungi	p__Ascomycota	c__Eurotiomycetes	o__Eurotiales	f__Trichocomaceae	g__Talaromyces	s__Talaromyces_purpurogenus	Saprotroph	Undefined Saprotroph	Probable	-	-	-	Tedersoo L, et al. 2014. Science 346:1256688
OTU108	3	0	0	d__Eukaryota	k__Fungi	p__Basidiomycota	c__Incertae_sedis_p__Basidiomycota	o__Malasseziales	f__Malasseziaceae	g__Malassezia	s__Malassezia_globosa	Pathotroph-Saprotroph	Animal Pathogen-Undefined Saprotroph	Probable	Facultative Yeast	-	A lipid-dependent fungus growing on the sebaceous areas of human skin that may cause or exacerbate several skin diseases (Pityrosporum is a synonym that has been used for the yeast forms)	Findley K, et al. 2013. Nature 498:367-370
OTU119	3	0	0	d__Eukaryota	k__Fungi	p__Ascomycota	c__Eurotiomycetes	o__Onygenales	f__Onygenaceae	g__Auxarthron	s__Auxarthron_zuffianum	Saprotroph	Dung Saprotroph-Soil Saprotroph	Probable	Microfungus	-	Generally saprobic and keratinophilic, in soil or coprophilous, occasionally found on hair or horn (Cannon & Kirk 2007)	Cannon PF, Kirk PM. 2007. Fungal Families of the World. CAB International, Cambridge
OTU134	3	0	0	d__Eukaryota	k__Fungi	p__Zygomycota	c__Incertae_sedis_p__Zygomycota	o__Kickxellales	f__Kickxellaceae	g__Spiromyces	s__Spiromyces_sp	Saprotroph	Undefined Saprotroph	Probable	-	-	-	Tedersoo L, et al. 2014. Science 346:1256688
OTU161	1	2	0	d__Eukaryota	k__Fungi	p__Basidiomycota	c__Agaricomycetes	o__Sebacinales	f__Sebacinaceae	g__Sebacina	s__Sebacina_sp	Symbiotroph	Ectomycorrhizal-Orchid Mycorrhizal-Root Associated Biotroph	Possible	-	-	-	Rinaldi AC, et al. 2008. Fungal Diversity 33:1-45; Tedersoo L, et al. 2010. Mycorrhiza 20:217-263 (pro parte); http://mycorrhizas.info/ecmf.html; Weiss et al. doi: 10.1111/nph.13977 (many guilds)
OTU244	0	0	3	d__Eukaryota	k__Fungi	p__Ascomycota	c__Sordariomycetes	o__Xylariales	f__Amphisphaeriaceae	g__Seimatosporium	s__unclassified_g__Seimatosporium	Pathotroph	Plant Pathogen	Probable	Microfungus	-	Some species causing leaf spot disease (www.apsnet.org)	Tedersoo L, et al. 2014. Science 346:1256688; http://www.apsnet.org/publications/commonnames/Pages/default.aspx
OTU256	0	0	3	d__Eukaryota	k__Fungi	p__Chytridiomycota	c__Chytridiomycetes	o__Chytridiales	f__Incertae_sedis_o__Chytridiales	g__Avachytrium	s__Avachytrium_platense	Pathotroph-Saprotroph	Plant Pathogen-Undefined Saprotroph	Possible	Microfungus	-	Cultures baited with pollen from freshwater (Vélez et al. 2013)	Vélez CG, et al. 2013. Mycologia 105:1251-1265
OTU348	2	1	0	d__Eukaryota	k__Fungi	p__Ascomycota	c__Dothideomycetes	o__Pleosporales	f__Leptosphaeriaceae	g__Leptosphaeria	s__unclassified_g__Leptosphaeria	Pathotroph	Plant Pathogen	Probable	-	-	-	Tedersoo L, et al. 2014. Science 346:1256688
OTU374	1	1	1	d__Eukaryota	k__Fungi	p__Ascomycota	c__Sordariomycetes	o__Sordariales	f__Lasiosphaeriaceae	g__Podospora	s__Podospora_communis	Saprotroph-Symbiotroph	Dung Saprotroph-Endophyte-Litter Saprotroph-Undefined Saprotroph	Possible	Microfungus	-	Endophyte detection method-culture (David et al. 2016)	Bell A. 1983. Dung Fungi: An Illustrated Guide to Coprophilous Fungi in New Zealand. Victoria University Press, Wellington; Tedersoo L, et al. 2014. Science 346:1256688; David AS, et al. 2016. Microbial Ecology 71:912-926; Purahong W, et al. 2016. Molecular Ecology 25:4059-4074 (as litter saprotroph)
OTU404	0	3	0	d__Eukaryota	k__Fungi	p__Ascomycota	c__Dothideomycetes	o__Pleosporales	f__Pleosporaceae	g__Alternaria	s__unclassified_g__Alternaria	Pathotroph-Saprotroph-Symbiotroph	Animal Pathogen-Endophyte-Plant Pathogen-Wood Saprotroph	Possible	Microfungus	Soft Rot	-	Duncan CG, Eslyn WE. 1966. Mycologia 58:642-664; Seehann G, et al. 1975. List of Fungi in Soft-Rot Tissue Tests. Institute fur Holzbiologie und Holzschutz, Bundesforschungsanstalt fur Forst - und Holzwirtshaft, Hamburg - Lohbrugge, Germany; Tedersoo L, et al. 2014. Science 346:125688
OTU417	0	3	0	d__Eukaryota	k__Fungi	p__Basidiomycota	c__Agaricomycetes	o__Boletales	f__Rhizopogonaceae	g__Rhizopogon	s__Rhizopogon_buenoi	Symbiotroph	Ectomycorrhizal	Highly Probable	Gasteroid	Hypogeous	Common name - false truffle	Rinaldi AC, et al. 2008. Fungal Diversity 33:1-45; Tedersoo L, et al. 2010. Mycorrhiza 20:217-263; http://mycorrhizas.info/ecmf.html
OTU435	0	3	0	d__Eukaryota	k__Fungi	p__Ascomycota	c__Dothideomycetes	o__Pleosporales	f__Leptosphaeriaceae	g__Acicuseptoria	s__Acicuseptoria_rumicis	Pathotroph	Plant Pathogen	Highly Probable	Microfungus	-	Host-Rumex alpinus (Polygonaceae; on stems; Quaedvlieg et al. 2013)	Quaedvlieg W, et al. 2013. Studies in Mycology 75:307-390
OTU440	0	3	0	d__Eukaryota	k__Fungi	p__Ascomycota	c__Eurotiomycetes	o__Eurotiales	f__Trichocomaceae	g__Penicillium	s__Penicillium_coffeae	Saprotroph	Undefined Saprotroph	Possible	Microfungus	-	-	Sterkenburg E, et al. 2015. New Phytologist 207:1145-1158
OTU519	0	3	0	d__Eukaryota	k__Fungi	p__Ascomycota	c__Incertae_sedis_p__Ascomycota	o__Incertae_sedis_p__Ascomycota	f__Incertae_sedis_p__Ascomycota	g__Hymenula	s__Hymenula_cerealis	Pathotroph	Plant Pathogen	Probable	-	-	-	http://www.apsnet.org/publications/commonnames/Pages/default.aspx
OTU528	0	2	1	d__Eukaryota	k__Fungi	p__Glomeromycota	c__Glomeromycetes	o__Glomerales	f__Glomeraceae	g__Glomus	s__Glomus_sp	Symbiotroph	Arbuscular Mycorrhizal	Highly Probable	-	-	-	Redecker D, et al. 2013. Mycorrhiza 23:515-531
OTU536	2	0	1	d__Eukaryota	k__Fungi	p__Ascomycota	c__Sordariomycetes	o__Hypocreales	f__Hypocreaceae	g__Trichoderma	s__unclassified_g__Trichoderma	Saprotroph	Undefined Saprotroph	Possible	Microfungus	-	-	Sterkenburg E, et al. 2015. New Phytologist 207:1145-1158
OTU627	1	2	0	d__Eukaryota	k__Fungi	p__Ascomycota	c__Incertae_sedis_p__Ascomycota	o__Incertae_sedis_p__Ascomycota	f__Pseudeurotiaceae	g__Pseudeurotium	s__Pseudeurotium_hygrophilum	Saprotroph	Undefined Saprotroph	Probable	-	-	-	Tedersoo L, et al. 2014. Science 346:1256688
OTU672	1	1	1	d__Eukaryota	k__Fungi	p__Ascomycota	c__Dothideomycetes	o__Pleosporales	f__Sporormiaceae	g__Preussia	s__unclassified_g__Preussia	Saprotroph	Dung Saprotroph-Plant Saprotroph	Probable	Microfungus	-	Saprobic, associated with dung and rotting vegetation (Cannon & Kirk 2007)	Cannon PF, Kirk PM. 2007. Fungal Families of the World. CAB International, Cambridge
OTU801	0	3	0	d__Eukaryota	k__Fungi	p__Ascomycota	c__Saccharomycetes	o__Saccharomycetales	f__Incertae_sedis_o__Saccharomycetales	g__Candida	s__unclassified_g__Candida	Saprotroph	Undefined Saprotroph	Possible	Yeast	-	-	Sterkenburg E, et al. 2015. New Phytologist 207:1145-1158
OTU878	0	3	0	d__Eukaryota	k__Fungi	p__Ascomycota	c__Sordariomycetes	o__Hypocreales	f__Incertae_sedis_o__Hypocreales	g__Acremonium	s__unclassified_g__Acremonium	Pathogen-Saprotroph-Symbiotroph	Animal Pathogen-Endophyte-Fungal Parasite-Plant Pathogen-Wood Saprotroph	Possible	Microfungus	Soft Rot	Endophyte detection method-culture (Hanada et al. 2010, Del Olmo-Ruiz & Arnold 2014); Likely opportunistic human pathogen (Irinyi et al. 2015)	Duncan CG, Eslyn WE. 1966. Mycologia 58:642-64; Nilsson T. 1973. Studies on wood degradation and cellulolytic activity of microfungi. No. 104; Worrall JJ, et al. 1997. Mycologia 89: 199-219; Hanada RE, et al. 2010. Fungal Biology 114:901-910; Del Olmo-Ruiz M, Arnold AE. 2014. Mycologia 106:8-21; Tedersoo L, et al. 2014. Science 346:1256688; Irinyi L, et al. 2015. Medical Mycology 53:313-337
OTU910	0	3	0	d__Eukaryota	k__Fungi	p__Ascomycota	c__Eurotiomycetes	o__Chaetothyriales	f__Herpotrichiellaceae	g__Cladophialophora	s__Cladophialophora_chaetospira	Saprotroph	Undefined Saprotroph	Probable	Facultative Yeast	-	-	James TY, et al. 2006. Nature 443:818-822
OTU988	2	1	0	d__Eukaryota	k__Fungi	p__Ascomycota	c__Sordariomycetes	o__Incertae_sedis_c__Sordariomycetes	f__Incertae_sedis_c__Sordariomycetes	g__Myrmecridium	s__Myrmecridium_thailandicum	Saprotroph	Undefined Saprotroph	Probable	-	-	-	Tedersoo L, et al. 2014. Science 346:1256688
OTU994	0	2	1	d__Eukaryota	k__Fungi	p__Ascomycota	c__Sordariomycetes	o__Incertae_sedis_c__Sordariomycetes	f__Plectosphaerellaceae	g__Lectera	s__Lectera_longa	Pathotroph	Plant Pathogen	Probable	-	-	-	Tedersoo L, et al. 2014. Science 346:1256688
OTU830	0	3	0	d__Eukaryota	k__Fungi	p__Ascomycota	c__unclassified_p__Ascomycota	o__unclassified_p__Ascomycota	f__unclassified_p__Ascomycota	g__unclassified_p__Ascomycota	s__unclassified_p__Ascomycota	-	-	-	-	-	Unassigned	-
OTU846	0	3	0	d__Eukaryota	k__Fungi	p__unclassified_k__Fungi	c__unclassified_k__Fungi	o__unclassified_k__Fungi	f__unclassified_k__Fungi	g__unclassified_k__Fungi	s__unclassified_k__Fungi	-	-	-	-	-	Unassigned	-
OTU513	0	3	0	d__Eukaryota	k__Fungi	p__unclassified_k__Fungi	c__unclassified_k__Fungi	o__unclassified_k__Fungi	f__unclassified_k__Fungi	g__unclassified_k__Fungi	s__unclassified_k__Fungi	-	-	-	-	-	Unassigned	-
OTU109	2	1	0	d__Eukaryota	k__Fungi	p__Ascomycota	c__Leotiomycetes	o__Helotiales	f__unclassified_o__Helotiales	g__unclassified_o__Helotiales	s__unclassified_o__Helotiales	-	-	-	-	-	Unassigned	-
OTU442	0	3	0	d__Eukaryota	k__Fungi	p__unclassified_k__Fungi	c__unclassified_k__Fungi	o__unclassified_k__Fungi	f__unclassified_k__Fungi	g__unclassified_k__Fungi	s__unclassified_k__Fungi	-	-	-	-	-	Unassigned	-
OTU369	3	0	0	d__Eukaryota	k__Fungi	p__unclassified_k__Fungi	c__unclassified_k__Fungi	o__unclassified_k__Fungi	f__unclassified_k__Fungi	g__unclassified_k__Fungi	s__unclassified_k__Fungi	-	-	-	-	-	Unassigned	-
OTU754	3	0	0	d__Eukaryota	k__Fungi	p__unclassified_k__Fungi	c__unclassified_k__Fungi	o__unclassified_k__Fungi	f__unclassified_k__Fungi	g__unclassified_k__Fungi	s__unclassified_k__Fungi	-	-	-	-	-	Unassigned	-
OTU392	0	3	0	d__Eukaryota	k__Fungi	p__Ascomycota	c__unclassified_p__Ascomycota	o__unclassified_p__Ascomycota	f__unclassified_p__Ascomycota	g__unclassified_p__Ascomycota	s__unclassified_p__Ascomycota	-	-	-	-	-	Unassigned	-
OTU712	0	0	3	d__Eukaryota	k__Fungi	p__unclassified_k__Fungi	c__unclassified_k__Fungi	o__unclassified_k__Fungi	f__unclassified_k__Fungi	g__unclassified_k__Fungi	s__unclassified_k__Fungi	-	-	-	-	-	Unassigned	-
OTU48	0	0	3	d__Eukaryota	k__Fungi	p__unclassified_k__Fungi	c__unclassified_k__Fungi	o__unclassified_k__Fungi	f__unclassified_k__Fungi	g__unclassified_k__Fungi	s__unclassified_k__Fungi	-	-	-	-	-	Unassigned	-
OTU196	2	1	0	d__Eukaryota	k__Fungi	p__unclassified_k__Fungi	c__unclassified_k__Fungi	o__unclassified_k__Fungi	f__unclassified_k__Fungi	g__unclassified_k__Fungi	s__unclassified_k__Fungi	-	-	-	-	-	Unassigned	-
OTU239	0	0	3	d__Eukaryota	k__Fungi	p__unclassified_k__Fungi	c__unclassified_k__Fungi	o__unclassified_k__Fungi	f__unclassified_k__Fungi	g__unclassified_k__Fungi	s__unclassified_k__Fungi	-	-	-	-	-	Unassigned	-
OTU481	0	3	0	d__Eukaryota	k__Fungi	p__Ascomycota	c__unclassified_p__Ascomycota	o__unclassified_p__Ascomycota	f__unclassified_p__Ascomycota	g__unclassified_p__Ascomycota	s__unclassified_p__Ascomycota	-	-	-	-	-	Unassigned	-
OTU901	0	3	0	d__Eukaryota	k__Fungi	p__unidentified_k__Fungi	c__unidentified_k__Fungi	o__unidentified_k__Fungi	f__unidentified_k__Fungi	g__unidentified_k__Fungi	s__Fungi_sp	-	-	-	-	-	Unassigned	-
OTU662	1	0	2	d__Eukaryota	k__Fungi	p__Basidiomycota	c__Exobasidiomycetes	o__Incertae_sedis_c__Exobasidiomycetes	f__Incertae_sedis_c__Exobasidiomycetes	g__Tilletiopsis	s__Tilletiopsis_pallescens	-	-	-	-	-	Unassigned	-
OTU811	0	3	0	d__Eukaryota	k__Fungi	p__Ascomycota	c__Sordariomycetes	o__unclassified_c__Sordariomycetes	f__unclassified_c__Sordariomycetes	g__unclassified_c__Sordariomycetes	s__unclassified_c__Sordariomycetes	-	-	-	-	-	Unassigned	-
OTU143	1	1	1	d__Eukaryota	k__Fungi	p__Ascomycota	c__Dothideomycetes	o__Pleosporales	f__unclassified_o__Pleosporales	g__unclassified_o__Pleosporales	s__unclassified_o__Pleosporales	-	-	-	-	-	Unassigned	-
OTU491	0	3	0	d__Eukaryota	k__Fungi	p__unclassified_k__Fungi	c__unclassified_k__Fungi	o__unclassified_k__Fungi	f__unclassified_k__Fungi	g__unclassified_k__Fungi	s__unclassified_k__Fungi	-	-	-	-	-	Unassigned	-
OTU485	0	3	0	d__Eukaryota	k__Fungi	p__Ascomycota	c__Dothideomycetes	o__unclassified_c__Dothideomycetes	f__unclassified_c__Dothideomycetes	g__unclassified_c__Dothideomycetes	s__unclassified_c__Dothideomycetes	-	-	-	-	-	Unassigned	-
OTU441	0	3	0	d__Eukaryota	k__Fungi	p__Ascomycota	c__unclassified_p__Ascomycota	o__unclassified_p__Ascomycota	f__unclassified_p__Ascomycota	g__unclassified_p__Ascomycota	s__unclassified_p__Ascomycota	-	-	-	-	-	Unassigned	-
OTU1041	0	0	3	d__Eukaryota	k__Fungi	p__unclassified_k__Fungi	c__unclassified_k__Fungi	o__unclassified_k__Fungi	f__unclassified_k__Fungi	g__unclassified_k__Fungi	s__unclassified_k__Fungi	-	-	-	-	-	Unassigned	-
OTU872	0	3	0	d__Eukaryota	k__Fungi	p__unclassified_k__Fungi	c__unclassified_k__Fungi	o__unclassified_k__Fungi	f__unclassified_k__Fungi	g__unclassified_k__Fungi	s__unclassified_k__Fungi	-	-	-	-	-	Unassigned	-
OTU373	3	0	0	d__Eukaryota	k__Fungi	p__unclassified_k__Fungi	c__unclassified_k__Fungi	o__unclassified_k__Fungi	f__unclassified_k__Fungi	g__unclassified_k__Fungi	s__unclassified_k__Fungi	-	-	-	-	-	Unassigned	-
OTU315	0	0	3	d__Eukaryota	k__Fungi	p__Chytridiomycota	c__unidentified_p__Chytridiomycota	o__unidentified_p__Chytridiomycota	f__unidentified_p__Chytridiomycota	g__unidentified_p__Chytridiomycota	s__Chytridiomycota_sp	-	-	-	-	-	Unassigned	-
OTU351	2	0	1	d__Eukaryota	k__Fungi	p__unclassified_k__Fungi	c__unclassified_k__Fungi	o__unclassified_k__Fungi	f__unclassified_k__Fungi	g__unclassified_k__Fungi	s__unclassified_k__Fungi	-	-	-	-	-	Unassigned	-
OTU349	3	0	0	d__Eukaryota	k__Fungi	p__unclassified_k__Fungi	c__unclassified_k__Fungi	o__unclassified_k__Fungi	f__unclassified_k__Fungi	g__unclassified_k__Fungi	s__unclassified_k__Fungi	-	-	-	-	-	Unassigned	-
OTU1060	2	0	0	d__Eukaryota	k__Fungi	p__Basidiomycota	c__Agaricomycetes	o__Sebacinales	f__Sebacinaceae	g__Sebacina	s__Sebacina_sp	Symbiotroph	Ectomycorrhizal-Orchid Mycorrhizal-Root Associated Biotroph	Possible	-	-	-	Rinaldi AC, et al. 2008. Fungal Diversity 33:1-45; Tedersoo L, et al. 2010. Mycorrhiza 20:217-263 (pro parte); http://mycorrhizas.info/ecmf.html; Weiss et al. doi: 10.1111/nph.13977 (many guilds)
OTU164	0	2	0	d__Eukaryota	k__Fungi	p__Ascomycota	c__Dothideomycetes	o__Pleosporales	f__Montagnulaceae	g__unidentified_f__Montagnulaceae	s__Montagnulaceae_sp	Pathotroph-Saprotroph	Fungal Parasite-Plant Pathogen-Undefined Saprotroph	Probable	Microfungus	-	Species in this clade can be saprobic, plant pathogenic, or mycoparasitic (Zhang et al. 2009)	Zhang Y, et al. 2009. Studies in Mycology 64:85-102
OTU222	0	0	2	d__Eukaryota	k__Fungi	p__Ascomycota	c__Leotiomycetes	o__Helotiales	f__Incertae_sedis_o__Helotiales	g__Dactylaria	s__Dactylaria_dimorphospora	Pathotroph	Plant Pathogen	Probable	-	-	-	http://www.apsnet.org/publications/commonnames/Pages/default.aspx
OTU260	0	0	2	d__Eukaryota	k__Fungi	p__Basidiomycota	c__Agaricomycetes	o__Agaricales	f__Inocybaceae	g__Inocybe	s__Inocybe_quietiodor	Symbiotroph	Ectomycorrhizal	Probable	Agaricoid	-	Sensu stricto with the exclusion of Crepidotaceae, Tubariaceae, and Chromocyphellaceae; Pharmacology: muscarine, psilocybin, aeruginascen, unclarified alkaloids, or none	Matheny PB. 2009. McIlvainea 18:11-21
OTU283	0	0	2	d__Eukaryota	k__Fungi	p__Ascomycota	c__Eurotiomycetes	o__Eurotiales	f__Trichocomaceae	g__Penicillium	s__Penicillium_adametzioides	Saprotroph	Undefined Saprotroph	Possible	Microfungus	-	-	Sterkenburg E, et al. 2015. New Phytologist 207:1145-1158
OTU337	2	0	0	d__Eukaryota	k__Fungi	p__Ascomycota	c__Dothideomycetes	o__Pleosporales	f__Pleosporaceae	g__Curvularia	s__Curvularia_gladioli	Pathotroph	Plant Pathogen	Probable	-	-	-	Tedersoo L, et al. 2014. Science 346:1256688
OTU338	2	0	0	d__Eukaryota	k__Fungi	p__Basidiomycota	c__Agaricomycetes	o__Agaricales	f__Entolomataceae	g__Entoloma	s__unclassified_g__Entoloma	Pathotroph-Saprotroph-Symbiotroph	Ectomycorrhizal-Fungal Parasite-Soil Saprotroph-Undefined Saprotroph	Possible	Agaricoid	-	-	Rinaldi AC, et al. 2008. Fungal Diversity 33:1-45 (ECM/(not ECM); Tedersoo L, et al. 2010. Mycorrhiza 20:217-263 (sensu stricto); http://mycorrhizas.info/ecmf.html (ECM/(not ECM)
OTU355	2	0	0	d__Eukaryota	k__Fungi	p__Ascomycota	c__Eurotiomycetes	o__Eurotiales	f__Trichocomaceae	g__Aspergillus	s__Aspergillus_tardus	Saprotroph	Undefined Saprotroph	Possible	Microfungus	-	-	Sterkenburg E, et al. 2015. New Phytologist 207:1145-1158
OTU356	2	0	0	d__Eukaryota	k__Fungi	p__Basidiomycota	c__Agaricomycetes	o__Russulales	f__Auriscalpiaceae	g__Clavicorona	s__Clavicorona_taxophila	Saprotroph	Undefined Saprotroph	Probable	Clavarioid	White Rot	-	http://www.apsnet.org/publications/commonnames/Pages/default.aspx
OTU406	1	1	0	d__Eukaryota	k__Fungi	p__Ascomycota	c__Dothideomycetes	o__Pleosporales	f__Sporormiaceae	g__unclassified_f__Sporormiaceae	s__unclassified_f__Sporormiaceae	Saprotroph	Dung Saprotroph-Plant Saprotroph	Probable	Microfungus	-	Saprobic, associated with dung and rotting vegetation (Cannon & Kirk 2007)	Cannon PF, Kirk PM. 2007. Fungal Families of the World. CAB International, Cambridge
OTU408	0	2	0	d__Eukaryota	k__Fungi	p__Ascomycota	c__Sordariomycetes	o__Sordariales	f__Lasiosphaeriaceae	g__Schizothecium	s__unclassified_g__Schizothecium	Saprotroph	Dung Saprotroph	Highly Probable	-	-	-	Bills GF, et al. 2013. Current Opinion in microbiology, 16:549-565; Tedersoo L, et al. 2014. Science 346:1256688
OTU550	0	2	0	d__Eukaryota	k__Fungi	p__Ascomycota	c__Eurotiomycetes	o__Eurotiales	f__Trichocomaceae	g__Aspergillus	s__Aspergillus_fumisynnematus	Saprotroph	Undefined Saprotroph	Possible	Microfungus	-	-	Sterkenburg E, et al. 2015. New Phytologist 207:1145-1158
OTU597	0	2	0	d__Eukaryota	k__Fungi	p__Basidiomycota	c__Agaricomycetes	o__Agaricales	f__Strophariaceae	g__Psilocybe	s__Psilocybe_inquilina	Saprotroph	Undefined Saprotroph	Probable	Agaricoid	Poisonous	-	Tedersoo L, et al. 2014. Science 346:1256688
OTU659	0	0	2	d__Eukaryota	k__Fungi	p__Ascomycota	c__Eurotiomycetes	o__Eurotiales	f__Trichocomaceae	g__Aspergillus	s__unclassified_g__Aspergillus	Saprotroph	Undefined Saprotroph	Possible	Microfungus	-	-	Sterkenburg E, et al. 2015. New Phytologist 207:1145-1158
OTU73	2	0	0	d__Eukaryota	k__Fungi	p__Basidiomycota	c__Agaricomycetes	o__Corticiales	f__Corticiaceae	g__Waitea	s__Waitea_circinata	Pathotroph	Plant Pathogen	Probable	-	-	-	Tedersoo L, et al. 2014. Science 346:1256688 (doi:10.1126/science.1256688)
OTU795	0	2	0	d__Eukaryota	k__Fungi	p__Ascomycota	c__Pezizomycetes	o__Pezizales	f__Pezizaceae	g__Peziza	s__unclassified_g__Peziza	Saprotroph-Symbiotroph	Dung Saprotroph-Ectomycorrhizal-Litter Saprotroph-Undefined Saprotroph	Possible	Pezizoid	-	Saprobic or ectomycorrhizal, on or in soil, leafmould etc., some species associated with dung or fire sites (Cannon & Kirk 2007)	Cannon PF, Kirk PM. 2007. Fungal Families of the World. CAB International, Cambridge; Rinaldi AC, et al. 2008. Fungal Diversity 33:1-45; Tedersoo L, et al. 2010. Mycorrhiza 20:217-263 (pro parte)
OTU8	0	1	1	d__Eukaryota	k__Fungi	p__Basidiomycota	c__Agaricomycetes	o__Thelephorales	f__Thelephoraceae	g__Tomentella	s__Tomentella_coerulea	Symbiotroph	Ectomycorrhizal	Highly Probable	Corticioid	-	-	Rinaldi AC, et al. 2008. Fungal Diversity 33:1-45; Tedersoo L, et al. 2010. Mycorrhiza 20:217-263; http://mycorrhizas.info/ecmf.html
OTU874	0	2	0	d__Eukaryota	k__Fungi	p__Basidiomycota	c__Agaricomycetes	o__Polyporales	f__Meruliaceae	g__Bjerkandera	s__Bjerkandera_fumosa	Saprotroph	Wood Saprotroph	Highly Probable	Polyporoid	White Rot	-	Gilbertson RL, Ryvarden L. 1987-1987. North American Polypores. Fungiflora, Oslo
OTU925	0	2	0	d__Eukaryota	k__Fungi	p__Ascomycota	c__Saccharomycetes	o__Saccharomycetales	f__unclassified_o__Saccharomycetales	g__unclassified_o__Saccharomycetales	s__unclassified_o__Saccharomycetales	Saprotroph	Undefined Saprotroph	Possible	Yeast	-	-	Sterkenburg E, et al. 2015. New Phytologist 207:1145-1158
OTU955	0	2	0	d__Eukaryota	k__Fungi	p__Basidiomycota	c__Agaricomycetes	o__Agaricales	f__Amanitaceae	g__Amanita	s__unclassified_g__Amanita	Symbiotroph	Ectomycorrhizal	Highly Probable	Agaricoid	-	-	Rinaldi AC, et al. 2008. Fungal Diversity 33:1-45; Tedersoo L, et al. 2010. Mycorrhiza 20:217-263; http://mycorrhizas.info/ecmf.html
OTU192	0	2	0	d__Eukaryota	k__Fungi	p__Ascomycota	c__unclassified_p__Ascomycota	o__unclassified_p__Ascomycota	f__unclassified_p__Ascomycota	g__unclassified_p__Ascomycota	s__unclassified_p__Ascomycota	-	-	-	-	-	Unassigned	-
OTU431	0	2	0	d__Eukaryota	k__Fungi	p__Ascomycota	c__Dothideomycetes	o__Pleosporales	f__unclassified_o__Pleosporales	g__unclassified_o__Pleosporales	s__unclassified_o__Pleosporales	-	-	-	-	-	Unassigned	-
OTU357	2	0	0	d__Eukaryota	k__Fungi	p__unclassified_k__Fungi	c__unclassified_k__Fungi	o__unclassified_k__Fungi	f__unclassified_k__Fungi	g__unclassified_k__Fungi	s__unclassified_k__Fungi	-	-	-	-	-	Unassigned	-
OTU465	0	2	0	d__Eukaryota	k__Fungi	p__unclassified_k__Fungi	c__unclassified_k__Fungi	o__unclassified_k__Fungi	f__unclassified_k__Fungi	g__unclassified_k__Fungi	s__unclassified_k__Fungi	-	-	-	-	-	Unassigned	-
OTU486	0	2	0	d__Eukaryota	k__Fungi	p__Ascomycota	c__unclassified_p__Ascomycota	o__unclassified_p__Ascomycota	f__unclassified_p__Ascomycota	g__unclassified_p__Ascomycota	s__unclassified_p__Ascomycota	-	-	-	-	-	Unassigned	-
OTU494	0	2	0	d__Eukaryota	k__Fungi	p__unclassified_k__Fungi	c__unclassified_k__Fungi	o__unclassified_k__Fungi	f__unclassified_k__Fungi	g__unclassified_k__Fungi	s__unclassified_k__Fungi	-	-	-	-	-	Unassigned	-
OTU509	0	2	0	d__Eukaryota	k__Fungi	p__unclassified_k__Fungi	c__unclassified_k__Fungi	o__unclassified_k__Fungi	f__unclassified_k__Fungi	g__unclassified_k__Fungi	s__unclassified_k__Fungi	-	-	-	-	-	Unassigned	-
OTU194	0	2	0	d__Eukaryota	k__Fungi	p__unclassified_k__Fungi	c__unclassified_k__Fungi	o__unclassified_k__Fungi	f__unclassified_k__Fungi	g__unclassified_k__Fungi	s__unclassified_k__Fungi	-	-	-	-	-	Unassigned	-
OTU91	1	0	1	d__Eukaryota	k__Fungi	p__Ascomycota	c__Sordariomycetes	o__unclassified_c__Sordariomycetes	f__unclassified_c__Sordariomycetes	g__unclassified_c__Sordariomycetes	s__unclassified_c__Sordariomycetes	-	-	-	-	-	Unassigned	-
OTU396	0	2	0	d__Eukaryota	k__Fungi	p__unclassified_k__Fungi	c__unclassified_k__Fungi	o__unclassified_k__Fungi	f__unclassified_k__Fungi	g__unclassified_k__Fungi	s__unclassified_k__Fungi	-	-	-	-	-	Unassigned	-
OTU1046	1	0	1	d__Eukaryota	k__Fungi	p__Ascomycota	c__unclassified_p__Ascomycota	o__unclassified_p__Ascomycota	f__unclassified_p__Ascomycota	g__unclassified_p__Ascomycota	s__unclassified_p__Ascomycota	-	-	-	-	-	Unassigned	-
OTU353	2	0	0	d__Eukaryota	k__Fungi	p__unclassified_k__Fungi	c__unclassified_k__Fungi	o__unclassified_k__Fungi	f__unclassified_k__Fungi	g__unclassified_k__Fungi	s__unclassified_k__Fungi	-	-	-	-	-	Unassigned	-
OTU380	2	0	0	d__Eukaryota	k__Fungi	p__Ascomycota	c__Pezizomycetes	o__Pezizales	f__unclassified_o__Pezizales	g__unclassified_o__Pezizales	s__unclassified_o__Pezizales	-	-	-	-	-	Unassigned	-
OTU1014	0	2	0	d__Eukaryota	k__Fungi	p__Zygomycota	c__Incertae_sedis_p__Zygomycota	o__Mortierellales	f__unidentified_o__Mortierellales	g__unidentified_o__Mortierellales	s__Mortierellales_sp	-	-	-	-	-	Unassigned	-
OTU294	0	0	2	d__Eukaryota	k__Fungi	p__unclassified_k__Fungi	c__unclassified_k__Fungi	o__unclassified_k__Fungi	f__unclassified_k__Fungi	g__unclassified_k__Fungi	s__unclassified_k__Fungi	-	-	-	-	-	Unassigned	-
OTU1013	0	2	0	d__Eukaryota	k__Fungi	p__Ascomycota	c__unclassified_p__Ascomycota	o__unclassified_p__Ascomycota	f__unclassified_p__Ascomycota	g__unclassified_p__Ascomycota	s__unclassified_p__Ascomycota	-	-	-	-	-	Unassigned	-
OTU504	0	1	1	d__Eukaryota	k__Fungi	p__Ascomycota	c__Dothideomycetes	o__unclassified_c__Dothideomycetes	f__unclassified_c__Dothideomycetes	g__unclassified_c__Dothideomycetes	s__unclassified_c__Dothideomycetes	-	-	-	-	-	Unassigned	-
OTU174	0	2	0	d__Eukaryota	k__Fungi	p__unclassified_k__Fungi	c__unclassified_k__Fungi	o__unclassified_k__Fungi	f__unclassified_k__Fungi	g__unclassified_k__Fungi	s__unclassified_k__Fungi	-	-	-	-	-	Unassigned	-
OTU25	0	0	2	d__Eukaryota	k__Fungi	p__unclassified_k__Fungi	c__unclassified_k__Fungi	o__unclassified_k__Fungi	f__unclassified_k__Fungi	g__unclassified_k__Fungi	s__unclassified_k__Fungi	-	-	-	-	-	Unassigned	-
OTU892	0	2	0	d__Eukaryota	k__Fungi	p__unclassified_k__Fungi	c__unclassified_k__Fungi	o__unclassified_k__Fungi	f__unclassified_k__Fungi	g__unclassified_k__Fungi	s__unclassified_k__Fungi	-	-	-	-	-	Unassigned	-
OTU316	0	0	2	d__Eukaryota	k__Fungi	p__unclassified_k__Fungi	c__unclassified_k__Fungi	o__unclassified_k__Fungi	f__unclassified_k__Fungi	g__unclassified_k__Fungi	s__unclassified_k__Fungi	-	-	-	-	-	Unassigned	-
OTU399	0	2	0	d__Eukaryota	k__Fungi	p__Ascomycota	c__Dothideomycetes	o__Pleosporales	f__unidentified_o__Pleosporales	g__unidentified_o__Pleosporales	s__Pleosporales_sp	-	-	-	-	-	Unassigned	-
OTU419	0	2	0	d__Eukaryota	k__Fungi	p__unclassified_k__Fungi	c__unclassified_k__Fungi	o__unclassified_k__Fungi	f__unclassified_k__Fungi	g__unclassified_k__Fungi	s__unclassified_k__Fungi	-	-	-	-	-	Unassigned	-
OTU34	0	0	2	d__Eukaryota	k__Fungi	p__unclassified_k__Fungi	c__unclassified_k__Fungi	o__unclassified_k__Fungi	f__unclassified_k__Fungi	g__unclassified_k__Fungi	s__unclassified_k__Fungi	-	-	-	-	-	Unassigned	-
OTU32	0	0	2	d__Eukaryota	k__Fungi	p__unclassified_k__Fungi	c__unclassified_k__Fungi	o__unclassified_k__Fungi	f__unclassified_k__Fungi	g__unclassified_k__Fungi	s__unclassified_k__Fungi	-	-	-	-	-	Unassigned	-
OTU342	2	0	0	d__Eukaryota	k__Fungi	p__unclassified_k__Fungi	c__unclassified_k__Fungi	o__unclassified_k__Fungi	f__unclassified_k__Fungi	g__unclassified_k__Fungi	s__unclassified_k__Fungi	-	-	-	-	-	Unassigned	-
OTU30	0	0	2	d__Eukaryota	k__Fungi	p__unclassified_k__Fungi	c__unclassified_k__Fungi	o__unclassified_k__Fungi	f__unclassified_k__Fungi	g__unclassified_k__Fungi	s__unclassified_k__Fungi	-	-	-	-	-	Unassigned	-
OTU787	0	2	0	d__Eukaryota	k__Fungi	p__unclassified_k__Fungi	c__unclassified_k__Fungi	o__unclassified_k__Fungi	f__unclassified_k__Fungi	g__unclassified_k__Fungi	s__unclassified_k__Fungi	-	-	-	-	-	Unassigned	-
OTU148	2	0	0	d__Eukaryota	k__Fungi	p__unidentified_k__Fungi	c__unidentified_k__Fungi	o__unidentified_k__Fungi	f__unidentified_k__Fungi	g__unidentified_k__Fungi	s__Fungi_sp	-	-	-	-	-	Unassigned	-
OTU503	0	2	0	d__Eukaryota	k__Fungi	p__Ascomycota	c__unclassified_p__Ascomycota	o__unclassified_p__Ascomycota	f__unclassified_p__Ascomycota	g__unclassified_p__Ascomycota	s__unclassified_p__Ascomycota	-	-	-	-	-	Unassigned	-
OTU36	0	0	2	d__Eukaryota	k__Fungi	p__unidentified_k__Fungi	c__unidentified_k__Fungi	o__unidentified_k__Fungi	f__unidentified_k__Fungi	g__unidentified_k__Fungi	s__Fungi_sp	-	-	-	-	-	Unassigned	-
OTU1010	0	2	0	d__Eukaryota	k__Fungi	p__unclassified_k__Fungi	c__unclassified_k__Fungi	o__unclassified_k__Fungi	f__unclassified_k__Fungi	g__unclassified_k__Fungi	s__unclassified_k__Fungi	-	-	-	-	-	Unassigned	-
OTU65	2	0	0	d__Eukaryota	k__Fungi	p__unclassified_k__Fungi	c__unclassified_k__Fungi	o__unclassified_k__Fungi	f__unclassified_k__Fungi	g__unclassified_k__Fungi	s__unclassified_k__Fungi	-	-	-	-	-	Unassigned	-
OTU377	2	0	0	d__Eukaryota	k__Fungi	p__Rozellomycota	c__unidentified_p__Rozellomycota	o__unidentified_p__Rozellomycota	f__unidentified_p__Rozellomycota	g__unidentified_p__Rozellomycota	s__Rozellomycota_sp	-	-	-	-	-	Unassigned	-
OTU85	2	0	0	d__Eukaryota	k__Fungi	p__unidentified_k__Fungi	c__unidentified_k__Fungi	o__unidentified_k__Fungi	f__unidentified_k__Fungi	g__unidentified_k__Fungi	s__Fungi_sp	-	-	-	-	-	Unassigned	-
OTU317	0	0	2	d__Eukaryota	k__Fungi	p__unidentified_k__Fungi	c__unidentified_k__Fungi	o__unidentified_k__Fungi	f__unidentified_k__Fungi	g__unidentified_k__Fungi	s__Fungi_sp	-	-	-	-	-	Unassigned	-
OTU534	2	0	0	d__Eukaryota	k__Fungi	p__Basidiomycota	c__Microbotryomycetes	o__Leucosporidiales	f__Leucosporidiaceae	g__Leucosporidium	s__Leucosporidium_golubevii	-	-	-	-	-	Unassigned	-
OTU151	2	0	0	d__Eukaryota	k__Fungi	p__Basidiomycota	c__Agaricomycetes	o__Sebacinales	f__unidentified_o__Sebacinales	g__unidentified_o__Sebacinales	s__Sebacinales_sp	-	-	-	-	-	Unassigned	-
OTU563	0	1	0	d__Eukaryota	k__Fungi	p__Ascomycota	c__Sordariomycetes	o__Microascales	f__Microascaceae	g__unclassified_f__Microascaceae	s__unclassified_f__Microascaceae	Pathotroph-Saprotroph-Symbiotroph	Animal Pathogen-Endophyte-Plant Pathogen-Undefined Saprotroph	Possible	Microfungus	-	Saprobic in soil or rotting vegetation, some species heat-tolerant and associatated with silage and compost, a few associated with humans and animals (Cannon & Kirk 2007)	Cannon PF, Kirk PM. 2007. Fungal Families of the World. CAB International, Cambridge
OTU615	1	0	0	d__Eukaryota	k__Fungi	p__unclassified_k__Fungi	c__unclassified_k__Fungi	o__unclassified_k__Fungi	f__unclassified_k__Fungi	g__unclassified_k__Fungi	s__unclassified_k__Fungi	-	-	-	-	-	Unassigned	-
